# Supplementary material for: A modular model integrating metabolism, growth, and cell cycle predicts that fermentation is required to modulate cell size in yeast populations
Source: PLoS Comput Biol. 2025 Jul 21;21(7):e1013296. doi: 10.1371/journal.pcbi.1013296 (PMC12377586; doi:10.1371/journal.pcbi.1013296)
Supplement: S1 Data — (XLSX) [file pcbi.1013296.s002.xlsx]

## Sheet: Paulo-2016
Protein Id	Gene Symbol	Description	Function	glucose	maltose	oleate	fructose	sucrose	trehalose	lactate	acetate	pryuvate	glycerol		glucose	maltose	oleate	fructose	sucrose	trehalose	lactate	acetate	pryuvate	glycerol		glucose	maltose	oleate	fructose	sucrose	trehalose	lactate	acetate	pryuvate	glycerol		Function	glucose	maltose	oleate	fructose	sucrose	trehalose	lactate	acetate	pryuvate	glycerol		glucose
YAL038W	CDC19	Pyruvate kinase, functions as a homotetramer in glycolysis to convert phosphoenolpyruvate to pyruvate, the input for aerobic (TCA cycle) or anaerobic (glucose fermentation) respiration	Glycolisys	178510	100797	44987.1	204266	162095	80352.9	84361.3	76468	69077.1	70488		0.567639	0.320744	0.142686	0.646662	0.512414	0.254847	0.268888	0.242335	0.219141	0.22394		0	-0.824552	-1.98842	0.194444	-0.139165	-1.15158	-1.08135	-1.22308	-1.36973	-1.34056		Glycolisys
YBR196C	PGI1	Glycolytic enzyme phosphoglucose isomerase, catalyzes the interconversion of glucose-6-phosphate and fructose-6-phosphate; required for cell cycle progression and completion of the gluconeogenic events of sporulation	Glycolisys	44452.4	56977.6	27235.8	47192	37985.3	47474.9	42862.3	31445.2	36767.5	44662.4		0.141353	0.181307	0.0863838	0.1494	0.120079	0.150571	0.136617	0.0996529	0.116642	0.141892		0	0.358134	-0.706757	0.086281	-0.22682	0.0949036	-0.052552	-0.499422	-0.27383	0.00679947		Glycolisys
YCL040W	GLK1	Glucokinase, catalyzes the phosphorylation of glucose at C6 in the first irreversible step of glucose metabolism; one of three glucose phosphorylating enzymes; expression regulated by non-fermentable carbon sources	Glycolisys	6032.17	75733.9	40594.2	8519.42	6678.56	59668.1	48683	46541.1	52366.7	40805.4		0.0191815	0.240992	0.128753	0.0269706	0.0211122	0.189243	0.155169	0.147493	0.166129	0.129639		0	3.65019	2.75052	0.498078	0.14686	3.30621	3.01267	2.94776	3.1179	2.75801		Glycolisys
YCR012W	PGK1	3-phosphoglycerate kinase, catalyzes transfer of high-energy phosphoryl groups from the acyl phosphate of 1,3-bisphosphoglycerate to ADP to produce ATP; key enzyme in glycolysis and gluconeogenesis	Glycolisys	110700	149375	66979.4	122621	98885.7	119516	94331.8	75330.9	85263.9	91031		0.352012	0.475324	0.212439	0.388192	0.312597	0.379057	0.300667	0.238731	0.270492	0.289205		0	0.432283	-0.724866	0.147551	-0.162821	0.110549	-0.230839	-0.555342	-0.376648	-0.282225		Glycolisys
YDL021W	GPM2	Homolog of Gpm1p phosphoglycerate mutase, which converts 3-phosphoglycerate to 2-phosphoglycerate in glycolysis; may be non-functional derivative of a gene duplication event	Glycolisys	1195.46	6242.02	3629.74	1595.97	1016	6431.8	7317.37	4269.72	5664.9	6738.33		0.00380141	0.0198626	0.0115124	0.0050525	0.00321177	0.0203991	0.0233229	0.0135312	0.0179714	0.0214076		0	2.38445	1.6023	0.416868	-0.234665	2.42766	2.61376	1.83658	2.24448	2.49483		Glycolisys
YDR050C	TPI1	Triose phosphate isomerase, abundant glycolytic enzyme; mRNA half-life is regulated by iron availability; transcription is controlled by activators Reb1p, Gcr1p, and Rap1p through binding sites in the 5' non-coding region	Glycolisys	62262.3	41939.6	25603.4	62065.8	50179.2	34829.9	31283.4	26237.8	34440	36935.1		0.197986	0.133455	0.0812063	0.196487	0.158626	0.110466	0.0997107	0.0831501	0.109258	0.117343		0	-0.570046	-1.28202	-0.00456035	-0.311269	-0.838033	-0.992962	-1.24671	-0.854274	-0.753366		Glycolisys
YFR053C	HXK1	Hexokinase isoenzyme 1, a cytosolic protein that catalyzes phosphorylation of glucose during glucose metabolism; expression is highest during growth on non-glucose carbon sources; glucose-induced repression involves the hexokinase Hxk2p	Glycolisys	8620.17	100269	33405.4	13840.7	24798.6	71536.2	40904	24395	30400	32284		0.027411	0.319064	0.105952	0.0438167	0.0783932	0.226884	0.130375	0.0773101	0.0964414	0.102566		0	3.54002	1.95429	0.683129	1.52447	3.05289	2.24645	1.5008	1.81828	1.90503		Glycolisys
YGL253W	HXK2	Hexokinase isoenzyme 2 that catalyzes phosphorylation of glucose in the cytosol; predominant hexokinase during growth on glucose; functions in the nucleus to repress expression of HXK1 and GLK1 and to induce expression of its own gene	Glycolisys	45336.7	43001.3	46173.6	44578.8	68905.9	47033.5	41871.5	49568.9	67938.8	41359.2		0.144165	0.136834	0.146449	0.141127	0.217825	0.149171	0.133459	0.157089	0.21553	0.131398		0	-0.0762991	0.0263888	-0.0243216	0.603948	0.0530093	-0.114711	0.128756	0.583556	-0.132471		Glycolisys
YGR192C	TDH3	Glyceraldehyde-3-phosphate dehydrogenase, isozyme 3, involved in glycolysis and gluconeogenesis; tetramer that catalyzes the reaction of glyceraldehyde-3-phosphate to 1,3 bis-phosphoglycerate; detected in the cytoplasm and cell wall	Glycolisys	187872	295238	131471	212498	193309	192907	150716	117789	175770	145910		0.597409	0.939472	0.416986	0.672723	0.611088	0.611824	0.480383	0.373285	0.557615	0.463555		0	0.652128	-0.515005	0.177699	0.0411587	0.0381554	-0.317917	-0.673545	-0.0960612	-0.364671		Glycolisys
YGR240C	PFK1	Alpha subunit of heterooctameric phosphofructokinase involved in glycolysis, indispensable for anaerobic growth, activated by fructose-2,6-bisphosphate and AMP, mutation inhibits glucose induction of cell cycle-related genes	Glycolisys	57455.2	48950.2	34401.2	57800.2	54661.3	45336.6	39947.8	46162.9	37250.3	41273.1		0.1827	0.155764	0.10911	0.182983	0.172795	0.14379	0.127327	0.146295	0.118173	0.131124		0	-0.231123	-0.739979	0.00863701	-0.0719177	-0.341761	-0.524321	-0.315704	-0.625185	-0.477236		Glycolisys
YGR254W	ENO1	Enolase I, a phosphopyruvate hydratase that catalyzes the conversion of 2-phosphoglycerate to phosphoenolpyruvate during glycolysis and the reverse reaction during gluconeogenesis; expression is repressed in response to glucose	Glycolisys	126916	230662	73253.7	138511	112554	128735	148036	58942.9	102340	85014.8		0.403577	0.733985	0.232339	0.438496	0.355805	0.408296	0.471841	0.186796	0.324665	0.270092		0	0.861906	-0.7929	0.126127	-0.173257	0.0205304	0.222074	-1.10648	-0.310504	-0.578088		Glycolisys
YHR174W	ENO2	Enolase II, a phosphopyruvate hydratase that catalyzes the conversion of 2-phosphoglycerate to phosphoenolpyruvate during glycolysis and the reverse reaction during gluconeogenesis; expression is induced in response to glucose	Glycolisys	123441	69382.4	27680.4	120559	103839	40705.4	33614.3	31304	40087.1	33232.6		0.392527	0.220781	0.0877939	0.381664	0.328255	0.129101	0.10714	0.0992054	0.127173	0.10558		0	-0.83118	-2.15688	-0.0340823	-0.249473	-1.60053	-1.87667	-1.9794	-1.62261	-1.89315		Glycolisys
YJL052W	TDH1	Glyceraldehyde-3-phosphate dehydrogenase, isozyme 1, involved in glycolysis and gluconeogenesis; tetramer that catalyzes the reaction of glyceraldehyde-3-phosphate to 1,3 bis-phosphoglycerate; detected in the cytoplasm and cell wall	Glycolisys	2096.61	32029.2	10998	3534.68	1697.56	13420	27678.6	4215.23	31450.5	21572.5		0.00666695	0.10192	0.0348823	0.01119	0.00536632	0.0425629	0.088221	0.0133585	0.099774	0.0685357		0	3.93326	2.39111	0.753521	-0.304596	2.67825	3.72264	1.00755	3.90695	3.36306		Glycolisys
YJR009C	TDH2	Glyceraldehyde-3-phosphate dehydrogenase, isozyme 2, involved in glycolysis and gluconeogenesis; tetramer that catalyzes the reaction of glyceraldehyde-3-phosphate to 1,3 bis-phosphoglycerate; detected in the cytoplasm and cell wall	Glycolisys	3423.41	2120.2	1152.59	2836.34	2599.59	1618.34	1766.4	1765.25	2526.65	1559.07		0.010886	0.00674665	0.00365567	0.00897924	0.00821781	0.00513273	0.00563011	0.00559425	0.00801558	0.00495316		0	-0.691234	-1.57055	-0.271404	-0.39715	-1.08092	-0.954622	-0.955562	-0.438208	-1.13475		Glycolisys
YKL060C	FBA1	Fructose 1,6-bisphosphate aldolase, required for glycolysis and gluconeogenesis; catalyzes conversion of fructose 1,6 bisphosphate to glyceraldehyde-3-P and dihydroxyacetone-P; locates to mitochondrial outer surface upon oxidative stress	Glycolisys	75806.5	81806.7	45024.6	91805.6	69089	66867.4	67428	44425.2	64147.9	70143		0.241055	0.260316	0.142804	0.290637	0.218404	0.212077	0.214916	0.140788	0.203504	0.222844		0	0.109897	-0.751608	0.276261	-0.133866	-0.181019	-0.168974	-0.770943	-0.24092	-0.112022		Glycolisys
YKL127W	PGM1	Phosphoglucomutase, minor isoform; catalyzes the conversion from glucose-1-phosphate to glucose-6-phosphate, which is a key step in hexose metabolism	Glycolisys	10544.6	12273.8	10906.9	10578.9	11024.3	14407	13912.1	6481.34	9777.71	10098.6		0.0335305	0.0390562	0.0345934	0.0334905	0.03485	0.0456932	0.0443425	0.02054	0.0310189	0.0320832		0	0.219078	0.0487367	0.00468525	0.0641827	0.450266	0.399836	-0.70214	-0.108936	-0.0623491		Glycolisys
YKL152C	GPM1	Tetrameric phosphoglycerate mutase, mediates the conversion of 3-phosphoglycerate to 2-phosphoglycerate during glycolysis and the reverse reaction during gluconeogenesis	Glycolisys	91469.6	80073.2	25593.3	94510.6	81780.2	46241.2	43570.3	37550.4	42798.6	40104.9		0.290862	0.2548	0.0811742	0.2992	0.258523	0.146659	0.138873	0.119001	0.135775	0.127413		0	-0.191973	-1.83753	0.0471838	-0.161541	-0.984114	-1.06995	-1.28446	-1.09573	-1.18951		Glycolisys
YMR105C	PGM2	Phosphoglucomutase, catalyzes the conversion from glucose-1-phosphate to glucose-6-phosphate, which is a key step in hexose metabolism; functions as the acceptor for a Glc-phosphotransferase	Glycolisys	2800.65	31504.1	17315.5	3951.21	3179.49	33367.9	34524.3	9536.07	18357.3	18049.9		0.00890571	0.100249	0.0549196	0.0125087	0.010051	0.10583	0.110041	0.0302207	0.0582369	0.0573444		0	3.49171	2.62823	0.496533	0.183034	3.57463	3.62378	1.76763	2.71252	2.68816		Glycolisys
YMR205C	PFK2	Beta subunit of heterooctameric phosphofructokinase involved in glycolysis, indispensable for anaerobic growth, activated by fructose-2,6-bisphosphate and AMP, mutation inhibits glucose induction of cell cycle-related genes	Glycolisys	38149.6	39254.4	24236.1	36245.8	34818.5	31915	31535.3	35323.8	30178.4	31167.8		0.121311	0.124911	0.0768696	0.114746	0.110068	0.101222	0.100514	0.111945	0.0957383	0.0990199		0	0.0411864	-0.65451	-0.0738541	-0.131814	-0.257433	-0.2747	-0.111027	-0.338152	-0.291612		Glycolisys
YMR278W	PRM15	Phosphoglucomutase, catalyzes interconversion of glucose-1-phosphate and glucose-6-phospate; transcription induced in response to stress; green fluorescent protein (GFP)-fusion protein localizes to the cytoplasm and nucleus; non-essential	Glycolisys	7297.42	9288.67	7243.56	7488.11	7583.08	8693.29	9204	7345.03	8562.41	8069.27		0.0232049	0.0295573	0.0229744	0.0237057	0.0239716	0.0275716	0.0293362	0.0232771	0.0271635	0.025636		0	0.348086	-0.0106876	0.0372151	0.0553975	0.252516	0.334874	0.00938189	0.23063	0.145052		Glycolisys
YOL056W	GPM3	Homolog of Gpm1p phosphoglycerate mutase, which converts 3-phosphoglycerate to 2-phosphoglycerate in glycolysis; may be non-functional derivative of a gene duplication event	Glycolisys	2046.35	162.063	253.663	2298.9	2244	166.36	278.272	170.429	429.401	427.19		0.00650713	0.000515698	0.000804543	0.00727782	0.00709372	0.000527627	0.000886946	0.000540106	0.00136224	0.00135718		0	-3.65843	-3.01207	0.167891	0.13302	-3.62067	-2.87849	-3.58581	-2.25266	-2.2601		Glycolisys
YOR347C	PYK2	Pyruvate kinase that appears to be modulated by phosphorylation; PYK2 transcription is repressed by glucose, and Pyk2p may be active under low glycolytic flux	Glycolisys	4311.23	10079.4	9398.46	4954.05	4388.23	10133.1	9289.48	7838.71	8419.27	8115.04		0.0137092	0.0320735	0.0298091	0.0156835	0.0138721	0.0321381	0.0296087	0.0248416	0.0267094	0.0257814		0	1.22524	1.12432	0.200509	0.0255396	1.2329	1.1075	0.862517	0.965596	0.912499		Glycolisys	3.7864	4.82773	2.2441	4.09099	3.58262	3.49306	3.19727	2.35498	3.02653	2.79271		0
YBR145W	ADH5	Alcohol dehydrogenase isoenzyme V; involved in ethanol production	Fermentation	9327.98	22916	26292.6	8911.49	7569.59	25206.5	29541.4	13280.7	19596	17008.5		0.0296618	0.0729206	0.0833922	0.0282119	0.023929	0.0799449	0.0941584	0.0420878	0.0621666	0.0540359		0	1.29672	1.49502	-0.065898	-0.30135	1.43416	1.6631	0.509695	1.07092	0.866619		Fermentation
YDL168W	SFA1	Bifunctional enzyme containing both alcohol dehydrogenase and glutathione-dependent formaldehyde dehydrogenase activities, functions in formaldehyde detoxification and formation of long chain and complex alcohols, regulated by Hog1p-Sko1p	Fermentation	9170.13	16276.6	11756	10019.6	10817.2	12110.6	13883.1	10517.2	14643.4	11902.2		0.0291598	0.0517935	0.0372865	0.0317199	0.0341953	0.03841	0.0442501	0.03333	0.0464549	0.0378132		0	0.827785	0.358383	0.127811	0.238313	0.401256	0.598316	0.197737	0.675236	0.376214		Fermentation
YGL256W	ADH4	Alcohol dehydrogenase isoenzyme type IV, dimeric enzyme demonstrated to be zinc-dependent despite sequence similarity to iron-activated alcohol dehydrogenases; transcription is induced in response to zinc deficiency	Fermentation	1258.61	460.844	328.525	3794.45	1225.54	519.491	523.064	1271.15	7747.5	3348.11		0.00400222	0.00146644	0.00104198	0.0120124	0.00387417	0.00164762	0.00166718	0.0040284	0.0245783	0.0106369		0	-1.44948	-1.93776	1.59206	-0.0384137	-1.27666	-1.26677	0.014303	2.6219	1.41152		Fermentation
YGR087C	PDC6	Minor isoform of pyruvate decarboxylase, decarboxylates pyruvate to acetaldehyde, involved in amino acid catabolism; transcription is glucose- and ethanol-dependent, and is strongly induced during sulfur limitation	Fermentation	27187.2	41921.7	9484	26037.8	25458	12839.1	30920.7	12778.8	19083.2	9992.24		0.0864518	0.133398	0.0300804	0.0824301	0.0804777	0.0407205	0.0985547	0.0404973	0.0605398	0.0317453		0	0.62477	-1.51936	-0.06232	-0.0948085	-1.08238	0.185645	-1.08918	-0.510624	-1.44405		Fermentation
YLR044C	PDC1	Major of three pyruvate decarboxylase isozymes, key enzyme in alcoholic fermentation, decarboxylates pyruvate to acetaldehyde; subject to glucose-, ethanol-, and autoregulation; involved in amino acid catabolism	Fermentation	135265	114058	42315.3	134659	122107	57793.2	84790.7	53428.9	85600.5	34386.5		0.430125	0.362942	0.134211	0.426301	0.386004	0.183297	0.270256	0.169321	0.27156	0.109246		0	-0.246021	-1.67654	-0.00647793	-0.147643	-1.22682	-0.673811	-1.3401	-0.660097	-1.97587		Fermentation
YLR134W	PDC5	Minor isoform of pyruvate decarboxylase, key enzyme in alcoholic fermentation, decarboxylates pyruvate to acetaldehyde, regulation is glucose- and ethanol-dependent, repressed by thiamine, involved in amino acid catabolism	Fermentation	874.681	690.17	253.817	834.381	675.695	312.526	698.203	177.649	406.414	218.475		0.00278137	0.00219618	0.000805031	0.00264147	0.002136	0.000991207	0.00222541	0.000562987	0.00128931	0.000694094		0	-0.341805	-1.78497	-0.0680506	-0.372385	-1.48478	-0.32511	-2.29973	-1.10581	-2.00129		Fermentation
YMR083W	ADH3	Mitochondrial alcohol dehydrogenase isozyme III; involved in the shuttling of mitochondrial NADH to the cytosol under anaerobic conditions and ethanol production	Fermentation	13580.9	36790.1	40026.2	13973.8	11419.7	35152	45039.9	46344.6	31677.7	26398.3		0.0431855	0.117069	0.126951	0.044238	0.0360999	0.111488	0.143557	0.146871	0.100495	0.0838673		0	1.43774	1.55937	0.0411453	-0.250054	1.37203	1.72962	1.77082	1.22189	0.958866		Fermentation
YMR318C	ADH6	NADPH-dependent medium chain alcohol dehydrogenase with broad substrate specificity; member of the cinnamyl family of alcohol dehydrogenases; may be involved in fusel alcohol synthesis or in aldehyde tolerance	Fermentation	16208	12608.2	46573.5	17417	17175.4	13877	11431.1	6846.21	16385	17238.2		0.0515394	0.0401203	0.147717	0.0551385	0.0542948	0.0440123	0.0364348	0.0216963	0.05198	0.0547657		0	-0.362344	1.5228	0.10379	0.0836376	-0.22401	-0.503742	-1.24333	0.0156696	0.0889031		Fermentation
YOL086C	ADH1	Alcohol dehydrogenase, fermentative isozyme active as homo- or heterotetramers; required for the reduction of acetaldehyde to ethanol, the last step in the glycolytic pathway	Fermentation	84747.6	38804.8	13223.1	96347.7	74718.6	35935	29965.7	65954.7	54261.3	26330.2		0.269487	0.12348	0.0419397	0.305016	0.2362	0.113971	0.0955108	0.209017	0.172139	0.0836509		0	-1.12694	-2.68011	0.185078	-0.181705	-1.23778	-1.49986	-0.361697	-0.643249	-1.68645		Fermentation	0.946394	0.905386	0.603425	0.98771	0.857211	0.614483	0.786615	0.667412	0.791203	0.466455		0
YDR342C	HXT7	High-affinity glucose transporter of the major facilitator superfamily, nearly identical to Hxt6p, expressed at high basal levels relative to other HXTs, expression repressed by high glucose levels	HXT	3462.39	9059.68	18100.7	9227.65	37050.8	27257.6	8677.03	3123.32	8638.67	29489.1		0.01101	0.0288286	0.05741	0.0292128	0.117125	0.0864502	0.0276566	0.00989811	0.0274054	0.0936867		0	1.38769	2.38621	1.4142	3.41966	2.97682	1.32543	-0.148688	1.31904	3.09034		HXT
YDR343C	HXT6	High-affinity glucose transporter of the major facilitator superfamily, nearly identical to Hxt7p, expressed at high basal levels relative to other HXTs, repression of expression by high glucose requires SNF3	HXT	140.152	683.082	2695.57	70.6268	337.654	4293.28	1150.02	95.5735	552.265	6462.88		0.000445665	0.00217362	0.00854954	0.000223589	0.00106739	0.0136166	0.0036655	0.000302882	0.00175201	0.0205325		0	2.28507	4.26553	-0.988705	1.26855	4.93702	3.03659	-0.55231	1.97837	5.52711		HXT
YDR345C	HXT3	Low affinity glucose transporter of the major facilitator superfamily, expression is induced in low or high glucose conditions	HXT	14908.8	159.186	221.597	13328.7	786.416	90.2277	124.944	53.8318	197.947	109.102		0.0474081	0.000506543	0.000702839	0.0421958	0.00248601	0.000286166	0.000398239	0.000170598	0.00062797	0.000346616		0	-6.54931	-6.07208	-0.161628	-4.24473	-7.36838	-6.89874	-8.11349	-6.23491	-7.09434		HXT
YFL011W	HXT10	Putative hexose transporter, expressed at low levels and expression is repressed by glucose	HXT	39.3518	78.9465	61.9075	24.8773	33.4138	67.3449	59.8468	102.103	67.8234	46.583		0.000125134	0.000251214	0.000196352	7.87562e-05	0.000105628	0.000213591	0.000190752	0.000323574	0.000215164	0.000147994		0	1.00445	0.653685	-0.6616	-0.235986	0.775139	0.604844	1.37552	0.785353	0.243374		HXT
YHR092C	HXT4	High-affinity glucose transporter of the major facilitator superfamily, expression is induced by low levels of glucose and repressed by high levels of glucose	HXT	1041.94	1114.08	629.332	2797.6	5961.88	686.961	1064.98	2111.03	753.804	138.472		0.00331324	0.00354509	0.00199605	0.0088566	0.0188467	0.00217877	0.00339445	0.00669006	0.00239138	0.000439925		0	0.0965806	-0.727379	1.42492	2.5165	-0.600972	0.0315541	1.01867	-0.467011	-2.91161		HXT
YHR094C	HXT1	Low-affinity glucose transporter of the major facilitator superfamily, expression is induced by Hxk2p in the presence of glucose and repressed by Rgt1p when glucose is limiting	HXT	8005.66	53.1189	21.4882	2876.04	88.8608	10.0078	30.5148	40.6015	42.6813	44.2197		0.025457	0.000169029	6.81541e-05	0.00910492	0.000280906	3.17407e-05	9.72609e-05	0.00012867	0.000135403	0.000140486		0	-7.23565	-8.54133	-1.47694	-6.49333	-9.64375	-8.03537	-7.62334	-7.55127	-7.50019		HXT
YHR096C	HXT5	Hexose transporter with moderate affinity for glucose, induced in the presence of non-fermentable carbon sources, induced by a decrease in growth rate, contains an extended N-terminal domain relative to other HXTs	HXT	271.686	9436.66	5199.04	207.851	231.069	5982.22	10017.9	19073.1	7726.09	1229.19		0.000863927	0.0300282	0.0164898	0.000658011	0.000730454	0.0189732	0.0319304	0.0604445	0.0245103	0.00390513		0	5.11826	4.25823	-0.386391	-0.233617	4.46067	5.2045	6.13346	4.82973	2.1777		HXT
YMR011W	HXT2	High-affinity glucose transporter of the major facilitator superfamily, expression is induced by low levels of glucose and repressed by high levels of glucose	HXT	2785.21	476.831	906.561	5646.35	12407.3	851.603	2832.42	667.857	6289.79	707.88		0.00885661	0.00151732	0.00287534	0.0178751	0.0392219	0.00270094	0.00902788	0.0021165	0.0199538	0.00224893		0	-2.54624	-1.61931	1.01953	2.15533	-1.70953	0.0242491	-2.06017	1.17523	-1.97621		HXT	0.0974796	0.0670197	0.088288	0.108206	0.179864	0.124451	0.0763611	0.0800749	0.0769915	0.121448		0
YBR218C	PYC2	Pyruvate carboxylase isoform, cytoplasmic enzyme that converts pyruvate to oxaloacetate; highly similar to isoform Pyc1p but differentially regulated; mutations in the human homolog are associated with lactic acidosis	TCA cycle	25842.6	50007.1	45915.2	25913.6	27685.5	53899.2	53162.5	55066.9	58626.6	48222.2		0.0821762	0.159127	0.145629	0.0820369	0.0875193	0.170947	0.169447	0.174512	0.185988	0.153202		0	0.952382	0.829221	0.00395823	0.0993794	1.06051	1.04066	1.09143	1.1818	0.899946		TCA cycle
YBR221C	PDB1	E1 beta subunit of the pyruvate dehydrogenase (PDH) complex, which is an evolutionarily-conserved multi-protein complex found in mitochondria	TCA cycle	7636.82	12454.1	13070.4	7623.98	7915.85	12765.5	11835.7	30336.9	13187.2	11944		0.0242841	0.03963	0.0414554	0.0241359	0.0250235	0.0404871	0.0377244	0.0961406	0.0418352	0.037946		0	0.705577	0.775259	-0.00242769	0.0517723	0.741206	0.632101	1.99003	0.788094	0.645242		TCA cycle
YDL066W	IDP1	Mitochondrial NADP-specific isocitrate dehydrogenase, catalyzes the oxidation of isocitrate to alpha-ketoglutarate; not required for mitochondrial respiration and may function to divert alpha-ketoglutarate to biosynthetic processes	TCA cycle	12612.3	22256.9	29252.3	13161.3	13814.4	25774.7	22064.8	40486.9	25462	23371.6		0.0401055	0.0708233	0.0927795	0.0416658	0.04367	0.081747	0.0703279	0.128307	0.080776	0.0742514		0	0.819421	1.21372	0.0614706	0.131342	1.03112	0.806915	1.68262	1.01351	0.889925		TCA cycle
YDR148C	KGD2	Dihydrolipoyl transsuccinylase, component of the mitochondrial alpha-ketoglutarate dehydrogenase complex, which catalyzes the oxidative decarboxylation of alpha-ketoglutarate to succinyl-CoA in the TCA cycle; phosphorylated	TCA cycle	3998.91	19068.2	23569.3	4166.98	4051.32	22163.9	23864.3	48730.7	22735.8	24325.9		0.012716	0.0606766	0.0747547	0.0131918	0.012807	0.070295	0.0760636	0.154432	0.0721273	0.0772833		0	2.25349	2.55923	0.0593954	0.0187852	2.47053	2.57718	3.60715	2.50729	2.60481		TCA cycle
YDR178W	SDH4	Membrane anchor subunit of succinate dehydrogenase (Sdh1p, Sdh2p, Sdh3p, Sdh4p), which couples the oxidation of succinate to the transfer of electrons to ubiquinone as part of the TCA cycle and the mitochondrial respiratory chain	TCA cycle	405.011	2741.5	3847.73	408.597	380.797	3351.05	3457.25	3586.33	2747.06	4242.44		0.00128788	0.00872368	0.0122038	0.00129353	0.00120377	0.0106282	0.0110194	0.0113654	0.00871481	0.0134782		0	2.75893	3.24797	0.0127175	-0.088939	3.04858	3.09359	3.14648	2.76186	3.38886		TCA cycle
YER178W	PDA1	E1 alpha subunit of the pyruvate dehydrogenase (PDH) complex, catalyzes the direct oxidative decarboxylation of pyruvate to acetyl-CoA; phosphorylated; regulated by glucose	TCA cycle	16598.6	30541.4	32150.5	19102.5	19694.5	32853.9	29922.8	59140.5	33765.1	30679.9		0.0527814	0.0971852	0.101972	0.0604744	0.0622582	0.104199	0.095374	0.187422	0.107117	0.0974699		0	0.879705	0.95378	0.2027	0.246731	0.985003	0.850184	1.83308	1.02447	0.886232		TCA cycle
YFL018C	LPD1	Dihydrolipoamide dehydrogenase, the lipoamide dehydrogenase component (E3) of the pyruvate dehydrogenase and 2-oxoglutarate dehydrogenase multi-enzyme complexes	TCA cycle	11387.1	49818.2	55027.3	13072.8	12805.4	51193.8	52764.6	111190	46583.5	46588.4		0.0362095	0.158526	0.17453	0.0413857	0.0404804	0.162366	0.168179	0.352372	0.147782	0.148011		0	2.12927	2.27275	0.199168	0.169352	2.16857	2.21217	3.28755	2.03242	2.03257		TCA cycle
YGL062W	PYC1	Pyruvate carboxylase isoform, cytoplasmic enzyme that converts pyruvate to oxaloacetate; highly similar to isoform Pyc2p but differentially regulated; mutations in the human homolog are associated with lactic acidosis	TCA cycle	4777.58	15677.1	14585	5222.25	5699.47	17772.2	15720	20984.4	18689.4	13633.2		0.0151921	0.0498858	0.0462592	0.0165325	0.0180171	0.0563663	0.0501049	0.0665016	0.0592905	0.0433126		0	1.71431	1.61013	0.128391	0.254548	1.89527	1.71825	2.13497	1.96787	1.51277		TCA cycle
YGR244C	LSC2	Beta subunit of succinyl-CoA ligase, which is a mitochondrial enzyme of the TCA cycle that catalyzes the nucleotide-dependent conversion of succinyl-CoA to succinate	TCA cycle	5782.13	45520.9	57452.7	6781.14	7155.22	51379.9	42245.7	52747.1	37083.3	58017.7		0.0183864	0.144851	0.182223	0.0214676	0.022619	0.162956	0.134651	0.167161	0.117644	0.184322		0	2.97686	3.3127	0.229927	0.307395	3.15153	2.86913	3.18942	2.6811	3.32682		TCA cycle
YIL125W	KGD1	Component of the mitochondrial alpha-ketoglutarate dehydrogenase complex, which catalyzes a key step in the tricarboxylic acid (TCA) cycle, the oxidative decarboxylation of alpha-ketoglutarate to form succinyl-CoA	TCA cycle	9353.23	55368.7	63659.3	10141.1	11082.8	63435.9	53267.6	99362.5	54528.1	59065.5		0.0297421	0.176188	0.201908	0.0321045	0.0350349	0.201193	0.169782	0.314889	0.172986	0.187651		0	2.56553	2.76683	0.116678	0.244786	2.76176	2.50972	3.40916	2.54346	2.65878		TCA cycle
YJL045W	YJL045W	Minor succinate dehydrogenase isozyme; homologous to Sdh1p, the major isozyme reponsible for the oxidation of succinate and transfer of electrons to ubiquinone; induced during the diauxic shift in a Cat8p-dependent manner	TCA cycle	1099.25	26810.3	14417.8	1070.1	1473.13	13914.1	17257	13546.5	8545.15	9808.28		0.00349547	0.0853126	0.0457289	0.00338771	0.00465685	0.04413	0.0550039	0.0429302	0.0271087	0.0311609		0	4.6082	3.71326	-0.0387739	0.422365	3.66196	3.97259	3.62333	2.95859	3.15748		TCA cycle
YKL085W	MDH1	Mitochondrial malate dehydrogenase, catalyzes interconversion of malate and oxaloacetate; involved in the tricarboxylic acid (TCA) cycle; phosphorylated	TCA cycle	4607.22	35952.3	36330.9	5370.3	6874.15	38534.4	34862.2	81299.1	37708.8	36477.9		0.0146504	0.114403	0.115231	0.0170012	0.0217305	0.122216	0.111118	0.257645	0.119628	0.11589		0	2.96412	2.97923	0.221106	0.577285	3.06418	2.9197	4.14127	3.03293	2.98505		TCA cycle
YKL141W	SDH3	Cytochrome b subunit of succinate dehydrogenase (Sdh1p, Sdh2p, Sdh3p, Sdh4p), which couples the oxidation of succinate to the transfer of electrons to ubiquinone as part of the TCA cycle and the mitochondrial respiratory chain	TCA cycle	699.217	4874	7670.12	720.139	873.05	6180.09	7155.83	6234.04	6814.57	8212.34		0.00222342	0.0155095	0.0243273	0.0022798	0.00275988	0.0196008	0.022808	0.0197563	0.0216186	0.0260906		0	2.80129	3.45544	0.0425351	0.320324	3.14382	3.35531	3.15636	3.28481	3.55398		TCA cycle
YKL148C	SDH1	Flavoprotein subunit of succinate dehydrogenase (Sdh1p, Sdh2p, Sdh3p, Sdh4p), which couples the oxidation of succinate to the transfer of electrons to ubiquinone as part of the TCA cycle and the mitochondrial respiratory chain	TCA cycle	4176.77	32389.1	43882.3	4288.18	5727.21	35112.5	35098.1	57073.7	34518.7	37068.9		0.0132816	0.103065	0.139181	0.0135755	0.0181048	0.111363	0.111869	0.180872	0.109508	0.117768		0	2.95505	3.39318	0.0379778	0.455445	3.07153	3.07093	3.77237	3.04692	3.14975		TCA cycle
YLL041C	SDH2	Iron-sulfur protein subunit of succinate dehydrogenase (Sdh1p, Sdh2p, Sdh3p, Sdh4p), which couples the oxidation of succinate to the transfer of electrons to ubiquinone as part of the TCA cycle and the mitochondrial respiratory chain	TCA cycle	1801.58	17750.5	24173.5	2056.06	2197.94	22219	17563.4	27480.4	16318.3	22389.3		0.00572879	0.0564836	0.0766711	0.00650904	0.00694812	0.0704698	0.0559805	0.0870881	0.0517684	0.0711307		0	3.30053	3.74609	0.19062	0.286889	3.62446	3.28524	3.93107	3.17916	3.63547		TCA cycle
YLR164W	SHH4	Mitochondrial inner membrane protein of unknown function; similar to Tim18p and Sdh4p; expression induced by nitrogen limitation in a GLN3, GAT1-dependent manner	TCA cycle	78.6415	1369	211.511	50.7165	70.296	547.642	738.531	63.5009	92.798	201.47		0.00025007	0.00435627	0.000670849	0.000160558	0.000222219	0.0017369	0.00235395	0.000201241	0.000294394	0.000640069		0	4.12169	1.42737	-0.632836	-0.161848	2.79987	3.2313	-0.308514	0.238803	1.3572		TCA cycle
YLR174W	IDP2	Cytosolic NADP-specific isocitrate dehydrogenase, catalyzes oxidation of isocitrate to alpha-ketoglutarate; levels are elevated during growth on non-fermentable carbon sources and reduced during growth on glucose	TCA cycle	2804.3	43068.1	52335.6	2537.25	2277.21	38933.5	44209.3	40426.4	34040.5	28437		0.00891732	0.137046	0.165993	0.00803239	0.00719871	0.123481	0.14091	0.128115	0.107991	0.0903442		0	3.94091	4.22208	-0.144375	-0.300373	3.7953	3.97864	3.84959	3.60154	3.34206		TCA cycle
YLR304C	ACO1	Aconitase, required for the tricarboxylic acid (TCA) cycle and also independently required for mitochondrial genome maintenance; phosphorylated; component of the mitochondrial nucleoid; mutation leads to glutamate auxotrophy	TCA cycle	14846.3	81976.4	109790	15413.9	13945.7	92341.5	59345.3	122999	67716.3	99161.8		0.0472093	0.260856	0.348221	0.0487971	0.0440851	0.29287	0.189153	0.389796	0.214824	0.315037		0	2.46511	2.88657	0.0541285	-0.0902831	2.63688	1.99903	3.05047	2.1894	2.73968		TCA cycle
YMR118C	SHH3	Protein of unknown function with similarity to succinate dehydrogenase cytochrome b subunit; YMR118C is not an essential gene	TCA cycle	123.975	4365.94	176.406	51.5581	121.189	849.88	1714.02	100.779	162.282	195.429		0.000394225	0.0138928	0.000559507	0.000163222	0.000383102	0.00269548	0.00546316	0.000319378	0.000514826	0.000620877		0	5.13817	0.50885	-1.26578	-0.0327905	2.77721	3.78926	-0.298854	0.388454	0.656595		TCA cycle
YNL009W	IDP3	Peroxisomal NADP-dependent isocitrate dehydrogenase, catalyzes oxidation of isocitrate to alpha-ketoglutarate with the formation of NADP(H+), required for growth on unsaturated fatty acids	TCA cycle	1944.85	17035.1	31356.1	1807.29	1712.82	13590.5	10370.6	2800.81	4187.84	11960.6		0.00618438	0.0542071	0.0994521	0.00572149	0.00541456	0.0431036	0.0330546	0.00887604	0.0132856	0.0379988		0	3.13078	4.01102	-0.105831	-0.183285	2.80487	2.41477	0.526185	1.10655	2.62056		TCA cycle
YNL037C	IDH1	Subunit of mitochondrial NAD(+)-dependent isocitrate dehydrogenase, which catalyzes the oxidation of isocitrate to alpha-ketoglutarate in the TCA cycle	TCA cycle	3086.92	17510.3	20504.7	3363.02	3588.16	21596.1	15664.4	66249.1	19733.3	22012.8		0.00981601	0.0557192	0.0650347	0.0106466	0.0113429	0.0684942	0.0499277	0.20995	0.0626022	0.0699345		0	2.50396	2.73171	0.123589	0.217076	2.80653	2.34325	4.42366	2.67639	2.8341		TCA cycle
YNL071W	LAT1	Dihydrolipoamide acetyltransferase component (E2) of pyruvate dehydrogenase complex, which catalyzes the oxidative decarboxylation of pyruvate to acetyl-CoA	TCA cycle	16915.2	24748.6	23112.6	16243.9	16402.5	25826.1	24244.3	47745.5	23522.6	21457.8		0.0537882	0.0787521	0.0733062	0.0514247	0.0518515	0.08191	0.0772747	0.15131	0.0746234	0.0681713		0	0.549027	0.450359	-0.0584222	-0.0444045	0.61051	0.519325	1.49704	0.475727	0.343182		TCA cycle
YNR001C	CIT1	Citrate synthase, catalyzes the condensation of acetyl coenzyme A and oxaloacetate to form citrate; the rate-limiting enzyme of the TCA cycle; nuclear encoded mitochondrial protein	TCA cycle	6064.19	32576	57706.6	6146.91	5699.39	42231.6	35610.1	97049.9	44945.4	35988.2		0.0192834	0.10366	0.183028	0.0194598	0.0180169	0.133942	0.113501	0.307561	0.142585	0.114334		0	2.42542	3.25035	0.0195464	-0.0895074	2.79994	2.5539	4.00034	2.88979	2.56914		TCA cycle
YOR136W	IDH2	Subunit of mitochondrial NAD(+)-dependent isocitrate dehydrogenase, which catalyzes the oxidation of isocitrate to alpha-ketoglutarate in the TCA cycle; phosphorylated	TCA cycle	4166.31	13548.2	18474.6	4168.16	4481.54	18012.4	12814.4	41731.4	17274.7	20375.6		0.0132483	0.0431115	0.0585959	0.0131955	0.014167	0.0571281	0.0408438	0.132251	0.0548025	0.0647332		0	1.70126	2.1487	0.000640469	0.105224	2.11215	1.62092	3.32429	2.05182	2.29		TCA cycle
YOR142W	LSC1	Alpha subunit of succinyl-CoA ligase, which is a mitochondrial enzyme of the TCA cycle that catalyzes the nucleotide-dependent conversion of succinyl-CoA to succinate; phosphorylated	TCA cycle	5322.19	25146.6	28586.4	6071.03	5931.66	22937.4	22445.6	35871.8	21733.5	27379.5		0.0169239	0.0800186	0.0906675	0.0192196	0.0187511	0.0727482	0.0715417	0.113681	0.0689476	0.0869845		0	2.24027	2.42524	0.189921	0.156416	2.10761	2.07634	2.75276	2.02983	2.363		TCA cycle
YPL262W	FUM1	Fumarase, converts fumaric acid to L-malic acid in the TCA cycle; cytosolic and mitochondrial distribution determined by the N-terminal targeting sequence, protein conformation, and status of glyoxylate shunt; phosphorylated in mitochondria	TCA cycle	9095.96	36055.4	54569.9	9260.9	9208.65	43019.7	39004.1	99373.1	48659.4	45775.8		0.028924	0.114731	0.173079	0.029318	0.0291103	0.136441	0.124319	0.314923	0.154368	0.145429		0	1.98692	2.58481	0.0259265	0.0177638	2.2417	2.10033	3.44956	2.41942	2.33129		TCA cycle
YPR001W	CIT3	Dual specificity mitochondrial citrate and methylcitrate synthase; catalyzes the condensation of acetyl-CoA and oxaloacetate to form citrate and that of propionyl-CoA and oxaloacetate to form 2-methylcitrate	TCA cycle	1486.16	18744.6	28125.6	1439.66	1007.28	23986.6	18603.8	8452.3	11043	15120.3		0.0047258	0.0596469	0.0892059	0.00455765	0.00318421	0.0760759	0.0592966	0.0267862	0.035033	0.0480371		0	3.65681	4.24222	-0.0458613	-0.561125	4.01257	3.64594	2.50775	2.89347	3.34683		TCA cycle	0.561926	2.34639	2.82267	0.587738	0.606561	2.51959	2.24709	4.02516	2.25376	2.42123		0
YKR097W	PCK1	Phosphoenolpyruvate carboxykinase, key enzyme in gluconeogenesis, catalyzes early reaction in carbohydrate biosynthesis, glucose represses transcription and accelerates mRNA degradation, regulated by Mcm1p and Cat8p, located in the cytosol	Gluconeogenesis	3330.39	70822	96078	2893.78	2224.36	82359.9	83209.2	154880	105808	35575.9		0.0105902	0.225361	0.304731	0.00916108	0.00703164	0.261213	0.265216	0.49083	0.335667	0.113024		0	4.41043	4.85044	-0.202736	-0.582301	4.62818	4.64298	5.53932	4.98961	3.41714		Gluconeogenesis
YLR377C	FBP1	Fructose-1,6-bisphosphatase, key regulatory enzyme in the gluconeogenesis pathway, required for glucose metabolism; undergoes either proteasome-mediated or autophagy-mediated degradation depending on growth conditions; interacts with Vid30p	Gluconeogenesis	2360.72	18110.2	21750	1796.9	1771.15	19226.7	20192.9	23475.6	17607.9	8894.76		0.00750679	0.0576281	0.0689845	0.0056886	0.00559895	0.0609794	0.0643616	0.0743965	0.0558595	0.0282586		0	2.9395	3.20372	-0.393717	-0.414541	3.02581	3.09655	3.31386	2.89892	1.91373		Gluconeogenesis	0.018097	0.28299	0.373715	0.0148497	0.0126306	0.322192	0.329577	0.565226	0.391526	0.141283		0
YPR006C	ICL2	2-methylisocitrate lyase of the mitochondrial matrix, functions in the methylcitrate cycle to catalyze the conversion of 2-methylisocitrate to succinate and pyruvate; ICL2 transcription is repressed by glucose and induced by ethanol	Glyoxylate cycle	1356.27	16960.1	39190.9	1192.48	838.304	24175	22778.5	7241.36	9863.09	29367.3		0.00431277	0.0539684	0.124302	0.00377513	0.00265004	0.0766734	0.0726027	0.0229486	0.0312898	0.0932998		0	3.64443	4.8528	-0.185679	-0.694099	4.1558	4.06996	2.41662	2.8624	4.43649		Glyoxylate cycle												0
YPL061W	ALD6	Cytosolic aldehyde dehydrogenase, activated by Mg2+ and utilizes NADP+ as the preferred coenzyme; required for conversion of acetaldehyde to acetate; constitutively expressed; locates to the mitochondrial outer surface upon oxidative stress	Glyoxylate cycle	40778.1	27238	42529.5	43626.7	34310.6	36863.1	48455.7	34940.1	76680.1	39246.8		0.129669	0.0866736	0.134891	0.138113	0.108463	0.116915	0.154445	0.110729	0.243261	0.124687		0	-0.582174	0.0606693	0.0974168	-0.24914	-0.145617	0.248872	-0.222911	0.911058	-0.0552195		Glyoxylate cycle
YMR303C	ADH2	Glucose-repressible alcohol dehydrogenase II, catalyzes the conversion of ethanol to acetaldehyde; involved in the production of certain carboxylate esters; regulated by ADR1	Glyoxylate cycle	38617.6	246448	298732	39165.8	31536	265016	293870	79824	174829	176501		0.122799	0.784218	0.947488	0.12399	0.0996915	0.840525	0.936663	0.25297	0.55463	0.560743		0	2.67395	2.95152	0.0203359	-0.292259	2.77875	2.92785	1.04756	2.17861	2.19235		Glyoxylate cycle
YER073W	ALD5	Mitochondrial aldehyde dehydrogenase, involved in regulation or biosynthesis of electron transport chain components and acetate formation; activated by K+; utilizes NADP+ as the preferred coenzyme; constitutively expressed	Glyoxylate cycle	18251.4	10760.8	11757	16535.9	20199.8	16047.7	17594	17179.9	19738.5	12921.9		0.0580371	0.0342418	0.0372897	0.0523491	0.0638555	0.0508969	0.056078	0.0544448	0.0626187	0.0410528		0	-0.762222	-0.634487	-0.142406	0.146334	-0.185641	-0.0529236	-0.0872855	0.113005	-0.498189		Glyoxylate cycle
YMR169C	ALD3	Cytoplasmic aldehyde dehydrogenase, involved in beta-alanine synthesis; uses NAD+ as the preferred coenzyme; very similar to Ald2p; expression is induced by stress and repressed by glucose	Glyoxylate cycle	2432.48	61679.9	11160.1	1943.82	2331.25	37673.1	39593	7412.44	10783.8	25489.5		0.00773498	0.196271	0.0353965	0.00615372	0.00736954	0.119484	0.126196	0.0234907	0.0342107	0.08098		0	4.6643	2.19785	-0.323533	-0.0613242	3.95303	4.02475	1.60752	2.14837	3.3894		Glyoxylate cycle
YMR170C	ALD2	Cytoplasmic aldehyde dehydrogenase, involved in ethanol oxidation and beta-alanine biosynthesis; uses NAD+ as the preferred coenzyme; expression is stress induced and glucose repressed; very similar to Ald3p	Glyoxylate cycle	1002.94	7283.39	3274.5	998.259	1026.7	4595	5582.57	1935.75	2562.55	3681.2		0.00318922	0.0231763	0.0103857	0.00316027	0.0032456	0.0145735	0.0177935	0.00613458	0.00812947	0.0116952		0	2.86037	1.70704	-0.00674922	0.0337794	2.19583	2.47669	0.948657	1.35334	1.87594		Glyoxylate cycle
YOR374W	ALD4	Mitochondrial aldehyde dehydrogenase, required for growth on ethanol and conversion of acetaldehyde to acetate; phosphorylated; activity is K+ dependent; utilizes NADP+ or NAD+ equally as coenzymes; expression is glucose repressed	Glyoxylate cycle	9564.66	176996	239175	10350.8	9205.66	197810	222709	92666.9	140972	220602		0.0304144	0.563216	0.758591	0.0327684	0.0291009	0.627374	0.709848	0.29367	0.447221	0.700851		0	4.20986	4.64421	0.113957	-0.0551925	4.37026	4.5413	3.27627	3.88155	4.52759		Glyoxylate cycle
YAL054C	ACS1	Acetyl-coA synthetase isoform which, along with Acs2p, is the nuclear source of acetyl-coA for histone acetylation; expressed during growth on nonfermentable carbon sources and under aerobic conditions	Glyoxylate cycle	4478.07	129364	118996	3643.72	2792.02	126581	104335	40445.1	63523	53117.5		0.0142397	0.411647	0.37742	0.0115352	0.00882612	0.401464	0.332551	0.128174	0.201521	0.168754		0	4.85242	4.73189	-0.297465	-0.681568	4.82104	4.5422	3.17502	3.82633	3.56824		Glyoxylate cycle
YCR005C	CIT2	Citrate synthase, catalyzes the condensation of acetyl coenzyme A and oxaloacetate to form citrate, peroxisomal isozyme involved in glyoxylate cycle; expression is controlled by Rtg1p and Rtg2p transcription factors	Glyoxylate cycle	2818.37	13295.9	30508.1	2625	1654.98	20363.7	16233.6	85489.1	41263.6	5866.77		0.00896206	0.0423086	0.0967625	0.00831018	0.00523172	0.0645855	0.0517419	0.270923	0.130905	0.0186387		0	2.23805	3.43626	-0.102544	-0.768047	2.85307	2.52605	4.92281	3.87194	1.05771		Glyoxylate cycle
YDL078C	MDH3	Peroxisomal malate dehydrogenase, catalyzes interconversion of malate and oxaloacetate; involved in the glyoxylate cycle	Glyoxylate cycle	5097.71	16064.7	31843.5	4825.82	5283.7	14395.2	11472	14663.3	11536.8	17114.1		0.0162101	0.0511192	0.100998	0.0152775	0.0167028	0.0456558	0.0365651	0.0464694	0.0365995	0.0543714		0	1.65597	2.64308	-0.0790752	0.0516993	1.49767	1.1702	1.52429	1.17832	1.74726		Glyoxylate cycle
YER065C	ICL1	Isocitrate lyase, catalyzes the formation of succinate and glyoxylate from isocitrate, a key reaction of the glyoxylate cycle; expression of ICL1 is induced by growth on ethanol and repressed by growth on glucose	Glyoxylate cycle	4176.9	48291.1	81121.6	3995.65	3290.43	79086.4	70501.3	166401	81419.3	13058.5		0.013282	0.153666	0.257293	0.0126494	0.0104017	0.25083	0.224711	0.527341	0.258296	0.0414868		0	3.53125	4.27958	-0.0640024	-0.344156	4.24293	4.07715	5.31609	4.28487	1.64448		Glyoxylate cycle
YIR031C	DAL7	Malate synthase, role in allantoin degradation unknown; expression sensitive to nitrogen catabolite repression and induced by allophanate, an intermediate in allantoin degradation	Glyoxylate cycle	669.271	19848.3	30604.4	707.264	410.835	22186.6	18324	35959.2	18844.4	8378.36		0.0021282	0.0631589	0.097068	0.00223905	0.00129873	0.070367	0.0584048	0.113958	0.0597822	0.026618		0	4.89028	5.515	0.0796583	-0.704031	5.05095	4.775	5.74763	4.8154	3.64601		Glyoxylate cycle
YLR153C	ACS2	Acetyl-coA synthetase isoform which, along with Acs1p, is the nuclear source of acetyl-coA for histone acetylation; mutants affect global transcription; required for growth on glucose; expressed under anaerobic conditions	Glyoxylate cycle	27488.6	14600.2	33090.1	25932.8	26461.8	24974.9	23068.1	28177.5	31950.7	22708.9		0.0874102	0.046459	0.104952	0.0820977	0.0836509	0.0792104	0.0735258	0.0892972	0.101361	0.0721461		0	-0.912845	0.267566	-0.0840554	-0.0549222	-0.138355	-0.252934	0.0357102	0.217014	-0.275576		Glyoxylate cycle
YNL117W	MLS1	Malate synthase, enzyme of the glyoxylate cycle, involved in utilization of non-fermentable carbon sources; expression is subject to carbon catabolite repression; localizes in peroxisomes during growth in oleic acid medium	Glyoxylate cycle	1062.94	19342.5	46354.6	1332.44	883.462	36016.8	28982.6	52768.9	30864.1	13485.7		0.00338001	0.0615494	0.147023	0.00421822	0.0027928	0.114231	0.0923773	0.16723	0.0979137	0.042844		0	4.18564	5.44658	0.32601	-0.26682	5.08254	4.76905	5.63356	4.8598	3.6653		Glyoxylate cycle
YOL126C	MDH2	Cytoplasmic malate dehydrogenase, one of three isozymes that catalyze interconversion of malate and oxaloacetate; involved in the glyoxylate cycle and gluconeogenesis during growth on two-carbon compounds; interacts with Pck1p and Fbp1	Glyoxylate cycle	1777.71	18264.1	53245.4	1766.41	1262.09	26440.5	25024.1	42071.6	18640.5	9117.65		0.00565289	0.0581179	0.168878	0.00559207	0.00398971	0.0838587	0.0797602	0.133329	0.0591354	0.0289667		0	3.36092	4.90456	-0.00919975	-0.494205	3.89466	3.81523	4.56475	3.39035	2.35864		Glyoxylate cycle	0.507422	2.62979	3.39874	0.502229	0.44727	2.95664	3.02326	2.24111	2.32687	2.06713		0
YAL039C	CYC3	Cytochrome c heme lyase (holocytochrome c synthase), attaches heme to apo-cytochrome c (Cyc1p or Cyc7p) in the mitochondrial intermembrane space; human ortholog may have a role in microphthalmia with linear skin defects (MLS)	OxPhos	1561.84	3509.39	4890.28	1716.19	1851.6	4493.12	3837.38	6804.85	5036.7	6103.85		0.00496645	0.0111672	0.0155105	0.00543309	0.00585327	0.0142504	0.012231	0.0215652	0.0159785	0.0193919		0	1.16797	1.64667	0.135963	0.245526	1.52447	1.29687	2.12332	1.68923	1.96647		OxPhos
YBR112C	CYC8	General transcriptional co-repressor, acts together with Tup1p; also acts as part of a transcriptional co-activator complex that recruits the SWI/SNF and SAGA complexes to promoters; can form the prion [OCT+]	OxPhos	14202.7	11245.6	12086.4	13979.7	15005.6	13529.3	13021.4	10942	12918.9	12762.6		0.0451628	0.0357844	0.0383344	0.0442567	0.0474356	0.0429095	0.0415036	0.0346763	0.0409841	0.0405467		0	-0.336805	-0.232781	-0.0228318	0.0793358	-0.070078	-0.125281	-0.376289	-0.136682	-0.154243		OxPhos
YEL039C	CYC7	Cytochrome c isoform 2, expressed under hypoxic conditions; electron carrier of the mitochondrial intermembrane space that transfers electrons from ubiquinone-cytochrome c oxidoreductase to cytochrome c oxidase during cellular respiration	OxPhos	773.901	6421.95	5184.91	1077.31	877.161	4405.26	3625.46	5236.35	4296.66	5507.49		0.00246091	0.0204352	0.016445	0.00341053	0.00277288	0.0139717	0.0115556	0.0165945	0.0136308	0.0174973		0	3.05279	2.7441	0.477213	0.180693	2.50901	2.22794	2.75834	2.47299	2.83117		OxPhos
YJR048W	CYC1	Cytochrome c, isoform 1; electron carrier of the mitochondrial intermembrane space that transfers electrons from ubiquinone-cytochrome c oxidoreductase to cytochrome c oxidase during cellular respiration	OxPhos	1711.73	5009.28	8767.24	1900.99	2479.11	6334.73	5476.62	8223.35	8337.84	8302.22		0.00544308	0.0159399	0.027807	0.00601812	0.00783695	0.0200912	0.0174558	0.0260606	0.0264511	0.0263761		0	1.54915	2.35667	0.151296	0.534367	1.88783	1.67783	2.26427	2.28422	2.27804		OxPhos
YOR037W	CYC2	Mitochondrial peripheral inner membrane protein, contains a FAD cofactor in a domain exposed in the intermembrane space; exhibits redox activity in vitro; likely participates in ligation of heme to acytochromes c and c1 (Cyc1p and Cyt1p)	OxPhos	581.1	923.932	1464.51	605.842	749.934	1171	1118.38	1490.87	1193.22	1323.17		0.00184782	0.00294003	0.00464499	0.00191797	0.00237069	0.00371394	0.00356465	0.00472471	0.00378539	0.0042037		0	0.669	1.33356	0.0601551	0.367977	1.01088	0.944552	1.3593	1.038	1.18714		OxPhos
Q0045	COX1	Subunit I of cytochrome c oxidase, which is the terminal member of the mitochondrial inner membrane electron transport chain; one of three mitochondrially-encoded subunits	OxPhos	388.977	4188.14	4319.26	503.856	954.059	4819.77	5020.15	4240.37	4226.8	5316.75		0.0012369	0.013327	0.0136994	0.0015951	0.00301597	0.0152864	0.0160009	0.0134381	0.0134092	0.0168913		0	3.42855	3.47303	0.373327	1.29439	3.63121	3.68997	3.44643	3.44181	3.77279		OxPhos
Q0085	ATP6	Mitochondrially encoded subunit a of the F0 sector of mitochondrial F1F0 ATP synthase; translation is specifically activated by Atp22p; ATP6 and ATP8 mRNAs are not translated in the absence of the F1 sector of ATPase	OxPhos	434.625	556.598	807.876	399.773	550.652	726.444	845.812	877.545	854.073	938.41		0.00138205	0.00177114	0.00256234	0.0012656	0.00174072	0.00230399	0.00269589	0.00278103	0.00270947	0.00298132		0	0.356865	0.894363	-0.12059	0.34137	0.74108	0.960566	1.0137	0.974588	1.11045		OxPhos
Q0110	BI2	Mitochondrial mRNA maturase with a role in splicing, encoded by both exon and intron sequences of partially processed COB mRNA	OxPhos	155.417	472.863	731.703	172.405	255.721	755.821	845.646	837.997	712.533	856.38		0.000494206	0.00150469	0.00232074	0.000545797	0.000808384	0.00239716	0.00269536	0.00265569	0.00226045	0.00272071		0	1.60528	2.23511	0.149657	0.718426	2.2819	2.44391	2.4308	2.19681	2.46211		OxPhos
Q0250	COX2	Subunit II of cytochrome c oxidase, which is the terminal member of the mitochondrial inner membrane electron transport chain; one of three mitochondrially-encoded subunits	OxPhos	707.793	6511.27	3992.96	1024.24	1305.8	5982.45	4686.33	5290.17	3976.04	5995.5		0.00225069	0.0207194	0.0126645	0.00324252	0.00412789	0.0189739	0.0149369	0.0167651	0.0126136	0.0190477		0	3.20154	2.49606	0.533154	0.883535	3.07934	2.72706	2.90191	2.48993	3.08248		OxPhos
Q0275	COX3	Subunit III of cytochrome c oxidase, which is the terminal member of the mitochondrial inner membrane electron transport chain; one of three mitochondrially-encoded subunits	OxPhos	31.8905	300.089	302.614	40.3776	55.0581	420.998	302.958	268.136	215.142	385.298		0.000101408	0.000954908	0.000959801	0.000127827	0.000174049	0.00133524	0.000965629	0.000849749	0.000682519	0.00122409		0	3.23419	3.24628	0.340428	0.787828	3.72261	3.24792	3.07177	2.75409	3.59478		OxPhos
YBL045C	COR1	Core subunit of the ubiquinol-cytochrome c reductase complex (bc1 complex), which is a component of the mitochondrial inner membrane electron transport chain	OxPhos	4302.21	22173.5	27860.9	5278.36	7094.96	25783.8	25087.3	45289.1	24700.2	29116.2		0.0136805	0.0705579	0.0883664	0.0167102	0.0224286	0.0817759	0.0799617	0.143526	0.0783592	0.092502		0	2.36569	2.69509	0.295012	0.721717	2.58332	2.54381	3.39601	2.52137	2.75867		OxPhos
YBL099W	ATP1	Alpha subunit of the F1 sector of mitochondrial F1F0 ATP synthase, which is a large, evolutionarily conserved enzyme complex required for ATP synthesis; phosphorylated	OxPhos	19726.9	76380.4	95404.4	22665.1	25805.2	82978.6	79062.6	180712	92470	96547.3		0.062729	0.243049	0.302594	0.0717528	0.0815753	0.263175	0.251999	0.572694	0.293353	0.30673		0	1.95304	2.27389	0.200308	0.387498	2.07258	2.00283	3.19546	2.22882	2.29107		OxPhos
YBR011C	IPP1	Cytoplasmic inorganic pyrophosphatase (PPase), homodimer that catalyzes the rapid exchange of oxygens from Pi with water, highly expressed and essential for viability, active-site residues show identity to those from E. coli PPase	OxPhos	29866.5	22999.5	25454.4	30128.5	28998.7	26322.7	25386.1	19588.5	29287.1	22439.6		0.0949717	0.0731863	0.0807337	0.0953803	0.0916706	0.0834851	0.080914	0.0620779	0.0929108	0.0712905		0	-0.376926	-0.230613	0.0126007	-0.04254	-0.182221	-0.234489	-0.608521	-0.0282628	-0.412481		OxPhos
YBR039W	ATP3	Gamma subunit of the F1 sector of mitochondrial F1F0 ATP synthase, which is a large, evolutionarily conserved enzyme complex required for ATP synthesis	OxPhos	4551.32	28296.1	31865.2	5440.2	7082.42	27999.2	26377	65285.8	32179.6	30892.8		0.0144726	0.0900405	0.101067	0.0172225	0.0223889	0.0888022	0.0840724	0.206897	0.102087	0.0981463		0	2.63625	2.80762	0.257375	0.637957	2.62103	2.53492	3.84241	2.82179	2.76291		OxPhos
YDL004W	ATP16	Delta subunit of the central stalk of mitochondrial F1F0 ATP synthase, which is a large, evolutionarily conserved enzyme complex required for ATP synthesis; phosphorylated	OxPhos	2106.37	1980.33	1468.15	1887.16	1453.97	1652.87	2234.2	3050.14	1475.32	1981.4		0.00669799	0.00630157	0.00465653	0.00597434	0.00459628	0.00524224	0.00712115	0.00966619	0.00468032	0.0062949		0	-0.089018	-0.52076	-0.158542	-0.534761	-0.349786	0.0849995	0.534117	-0.513731	-0.0882387		OxPhos
YDL067C	COX9	Subunit VIIa of cytochrome c oxidase, which is the terminal member of the mitochondrial inner membrane electron transport chain	OxPhos	246.019	1795.77	2242.64	275.141	328.794	1922.69	2554.75	2603.4	2600.61	2935.91		0.000782309	0.00571429	0.00711298	0.000871037	0.00103938	0.006098	0.00814285	0.00825043	0.00825021	0.00932737		0	2.86776	3.18836	0.161401	0.418414	2.96628	3.37634	3.40356	3.40201	3.57697		OxPhos
YDL085W	NDE2	Mitochondrial external NADH dehydrogenase, catalyzes the oxidation of cytosolic NADH; Nde1p and Nde2p are involved in providing the cytosolic NADH to the mitochondrial respiratory chain	OxPhos	1414.47	16726.4	11991.4	1248.9	1548.86	14329.4	18668.8	7043.04	6457.62	7081.79		0.00449783	0.0532248	0.0380331	0.00395375	0.00489625	0.0454471	0.0595037	0.0223201	0.0204862	0.0224988		0	3.56379	3.08367	-0.179604	0.130945	3.34064	3.7223	2.31594	2.19074	2.32385		OxPhos
YDR298C	ATP5	Subunit 5 of the stator stalk of mitochondrial F1F0 ATP synthase, which is an evolutionarily conserved enzyme complex required for ATP synthesis; homologous to bovine subunit OSCP (oligomycin sensitivity-conferring protein); phosphorylated	OxPhos	4675.36	21865.3	32712.2	5404.85	7372.33	25170.6	26254.9	58597.9	32119.1	31371.8		0.014867	0.0695772	0.103753	0.0171106	0.0233054	0.0798311	0.0836832	0.185702	0.101895	0.099668		0	2.22549	2.80668	0.209177	0.657043	2.42859	2.48944	3.6477	2.78028	2.74632		OxPhos
YDR322C-A	TIM11	Subunit e of mitochondrial F1F0-ATPase, which is a large, evolutionarily conserved enzyme complex required for ATP synthesis; essential for the dimeric and oligomeric state of ATP synthase	OxPhos	1772.23	12246	9275.14	1473.83	2475.27	8107.64	7882.77	12720	12050.1	10193.5		0.00563547	0.0389678	0.029418	0.00466583	0.00782481	0.0257142	0.025125	0.0403109	0.0382279	0.0323847		0	2.78867	2.3878	-0.265996	0.48202	2.19372	2.15314	2.84346	2.76541	2.52401		OxPhos
YDR377W	ATP17	Subunit f of the F0 sector of mitochondrial F1F0 ATP synthase, which is a large, evolutionarily conserved enzyme complex required for ATP synthesis	OxPhos	1714.95	9800.12	13764.3	1904.47	2774.31	10703.1	12094	15759.5	12046.6	13432.1		0.00545332	0.0311848	0.0436562	0.00602914	0.00877014	0.0339459	0.0385476	0.0499434	0.0382168	0.0426737		0	2.51463	3.00469	0.151223	0.693962	2.64179	2.81805	3.19998	2.81239	2.96945		OxPhos
YDR529C	QCR7	Subunit 7 of the ubiquinol cytochrome-c reductase complex, which is a component of the mitochondrial inner membrane electron transport chain; oriented facing the mitochondrial matrix; N-terminus appears to play a role in complex assembly	OxPhos	980.507	5494.67	7283.19	1159.07	1640.06	6304.6	6540.15	12038.7	6392.24	7558.17		0.00311789	0.0174845	0.0231001	0.00366937	0.00518455	0.0199957	0.0208457	0.0381518	0.0202788	0.0240123		0	2.48643	2.89297	0.241368	0.742149	2.68481	2.73772	3.61801	2.70472	2.94644		OxPhos
YEL024W	RIP1	Ubiquinol-cytochrome-c reductase, a Rieske iron-sulfur protein of the mitochondrial cytochrome bc1 complex; transfers electrons from ubiquinol to cytochrome c1 during respiration	OxPhos	1526.13	10272.7	10523.1	1633.13	2417.63	10747.5	10976.1	17472.3	10625	12594.5		0.0048529	0.0326886	0.0333761	0.00517014	0.0076426	0.0340868	0.0349845	0.0553714	0.0337069	0.0400127		0	2.75087	2.78561	0.0977618	0.663716	2.81605	2.84642	3.51712	2.79951	3.04484		OxPhos
YER141W	COX15	Protein required for the hydroxylation of heme O to form heme A, which is an essential prosthetic group for cytochrome c oxidase	OxPhos	2916.23	5088.4	4724.84	2860.25	3178.4	5327.47	7075.54	5343.33	4936.96	5855.3		0.00927324	0.0161917	0.0149858	0.00905494	0.0100475	0.0168966	0.0225521	0.0169335	0.0156621	0.0186023		0	0.803108	0.696161	-0.0279633	0.124196	0.869346	1.27874	0.873635	0.759518	1.00564		OxPhos
YFR033C	QCR6	Subunit 6 of the ubiquinol cytochrome-c reductase complex, which is a component of the mitochondrial inner membrane electron transport chain; highly acidic protein; required for maturation of cytochrome c1	OxPhos	974.844	10626.7	8365.04	1368.35	1837.01	8922.19	7013.71	10738.8	7577.49	9059.99		0.00309988	0.033815	0.0265314	0.0043319	0.00580715	0.0282976	0.0223551	0.0340323	0.0240389	0.0287835		0	3.44638	3.10113	0.489194	0.914116	3.19415	2.84693	3.46152	2.95848	3.21627		OxPhos
YGL187C	COX4	Subunit IV of cytochrome c oxidase, the terminal member of the mitochondrial inner membrane electron transport chain; precursor N-terminal 25 residues are cleaved during mitochondrial import; phosphorylated; spermidine enhances translation	OxPhos	1606.56	3481.66	9273.53	1819.2	2632.49	4909.6	10521.3	14714.5	7996.84	9126.5		0.00510866	0.0110789	0.0294128	0.0057592	0.00832182	0.0155713	0.0335349	0.0466317	0.0253693	0.0289948		0	1.1158	2.52914	0.179329	0.712453	1.61163	2.71127	3.19519	2.31546	2.50609		OxPhos
YGL191W	COX13	Subunit VIa of cytochrome c oxidase, which is the terminal member of the mitochondrial inner membrane electron transport chain; not essential for cytochrome c oxidase activity but may modulate activity in response to ATP	OxPhos	1266.71	8516.87	7957.05	1403.4	2188.51	10821.1	9043	15931.1	8426.43	10928.6		0.00402798	0.0271014	0.0252374	0.00444286	0.00691831	0.0343202	0.0288231	0.0504872	0.0267321	0.0347201		0	2.74924	2.65115	0.14784	0.788863	3.09469	2.83572	3.65269	2.73384	3.10895		OxPhos
YGR183C	QCR9	Subunit 9 of the ubiquinol cytochrome-c reductase complex, which is a component of the mitochondrial inner membrane electron transport chain; required for electron transfer at the ubiquinol oxidase site of the complex	OxPhos	98.0431	860.63	1515.73	133.565	196.97	899.958	988.837	1654.02	1006.11	1245.42		0.000311765	0.0027386	0.00480744	0.000422838	0.000622661	0.00285431	0.00315176	0.00524175	0.0031918	0.00395669		0	3.13391	3.95045	0.446054	1.00649	3.19837	3.33424	4.07642	3.35923	3.66707		OxPhos
YHR051W	COX6	Subunit VI of cytochrome c oxidase, which is the terminal member of the mitochondrial inner membrane electron transport chain; expression is regulated by oxygen levels	OxPhos	780.508	2020.44	4369.23	867.231	1160.6	3543.89	4197.51	5352.68	5126.33	5224.4		0.00248192	0.00642921	0.0138579	0.00274547	0.00366888	0.0112398	0.0133789	0.0169632	0.0162628	0.0165979		0	1.37218	2.48489	0.152003	0.572386	2.18285	2.42705	2.77778	2.71544	2.74278		OxPhos
YIL111W	COX5B	Subunit Vb of cytochrome c oxidase, which is the terminal member of the mitochondrial inner membrane electron transport chain; predominantly expressed during anaerobic growth while its isoform Va (Cox5Ap) is expressed during aerobic growth	OxPhos	1798.89	3010.84	1682.52	2422.95	1536.74	2396.66	2267.2	2321.86	1912.42	2237.39		0.00572024	0.00958074	0.00533645	0.00767054	0.00485794	0.00760125	0.00722633	0.0073582	0.00606699	0.00710818		0	0.743059	-0.0964833	0.429658	-0.227234	0.413918	0.333805	0.368174	0.0882924	0.31471		OxPhos
YJL166W	QCR8	Subunit 8 of ubiquinol cytochrome-c reductase complex, which is a component of the mitochondrial inner membrane electron transport chain; oriented facing the intermembrane space; expression is regulated by Abf1p and Cpf1p	OxPhos	408.443	3157.09	5656.23	519.099	885.999	3955.56	4380.73	4322.06	4913.9	5660.07		0.0012988	0.0100461	0.0179399	0.00164336	0.00280082	0.0125455	0.0139629	0.013697	0.0155889	0.017982		0	2.95039	3.79163	0.345875	1.11717	3.27568	3.42296	3.40351	3.58866	3.79261		OxPhos
YJR121W	ATP2	Beta subunit of the F1 sector of mitochondrial F1F0 ATP synthase, which is a large, evolutionarily conserved enzyme complex required for ATP synthesis; phosphorylated	OxPhos	10560.9	41945.7	54630	11955.1	13835.8	47658.2	45496.6	114345	52852.7	55583.5		0.0335823	0.133475	0.17327	0.0378473	0.0437377	0.151153	0.145013	0.36237	0.167671	0.176588		0	1.98979	2.37096	0.178893	0.389673	2.17399	2.10703	3.43659	2.32324	2.39592		OxPhos
YKL016C	ATP7	Subunit d of the stator stalk of mitochondrial F1F0 ATP synthase, which is a large, evolutionarily conserved enzyme complex required for ATP synthesis	OxPhos	4597.68	21368.9	29123.4	4765.19	6526.07	24577.5	25677.2	44687.9	27663.5	28571.7		0.01462	0.0679976	0.0923707	0.0150856	0.0206302	0.07795	0.0818419	0.14162	0.08776	0.0907721		0	2.21653	2.6632	0.0516277	0.505308	2.41836	2.48151	3.28091	2.58901	2.63561		OxPhos
YKL192C	ACP1	Mitochondrial matrix acyl carrier protein, involved in biosynthesis of octanoate, which is a precursor to lipoic acid; activated by phosphopantetheinylation catalyzed by Ppt2p	OxPhos	2755.36	1779.61	3211.22	3308.78	3664.67	2254.89	2948.34	6361.59	3130.36	3205.48		0.00876169	0.00566287	0.010185	0.0104749	0.0115847	0.00715161	0.00939735	0.0201605	0.00993079	0.0101838		0	-0.63068	0.220881	0.264059	0.411442	-0.289184	0.0976621	1.20715	0.184088	0.2183		OxPhos
YLL009C	COX17	Copper metallochaperone that transfers copper to Sco1p and Cox11p for eventual delivery to cytochrome c oxidase; contains twin cysteine-x9-cysteine motifs	OxPhos	377.109	490.19	733.718	639.396	667.415	693.353	623.565	1439.75	668.327	1395.33		0.00119916	0.00155982	0.00232713	0.00202419	0.00210983	0.00219904	0.00198751	0.00456271	0.00212021	0.00443296		0	0.378359	0.960244	0.761728	0.823603	0.878608	0.725558	1.93276	0.825573	1.88755		OxPhos
YLR038C	COX12	Subunit VIb of cytochrome c oxidase, which is the terminal member of the mitochondrial inner membrane electron transport chain; required for assembly of cytochrome c oxidase but not required for activity after assembly; phosphorylated	OxPhos	375.842	972.907	1715.06	505.439	856.077	1428.24	2545.79	2106.76	2766.23	3031.87		0.00119513	0.00309587	0.00543965	0.00160011	0.00270623	0.00452981	0.00811429	0.00667653	0.00877562	0.00963223		0	1.37218	2.19006	0.427411	1.18761	1.92604	2.75992	2.48683	2.87972	3.01201		OxPhos
YLR295C	ATP14	Subunit h of the F0 sector of mitochondrial F1F0 ATP synthase, which is a large, evolutionarily conserved enzyme complex required for ATP synthesis	OxPhos	469.499	2086.5	4094.68	747.785	1148.21	2422.23	5123.52	11482.3	3017.27	5116.35		0.00149295	0.00663941	0.0129871	0.00236733	0.00362972	0.00768234	0.0163304	0.0363885	0.00957203	0.0162546		0	2.15189	3.12456	0.671501	1.29019	2.36714	3.44794	4.61215	2.68405	3.44592		OxPhos
YLR395C	COX8	Subunit VIII of cytochrome c oxidase, which is the terminal member of the mitochondrial inner membrane electron transport chain	OxPhos	32.2429	279.045	353.213	43.4795	73.8033	304.304	360.899	303.833	401.921	422.564		0.000102528	0.000887944	0.00112029	0.000137647	0.000233307	0.00096513	0.00115031	0.000962876	0.00127506	0.00134248		0	3.11344	3.45349	0.431354	1.1947	3.23846	3.48454	3.23623	3.63986	3.71212		OxPhos
YML081C-A	ATP18	Subunit of the mitochondrial F1F0 ATP synthase, which is a large enzyme complex required for ATP synthesis; termed subunit I or subunit j; does not correspond to known ATP synthase subunits in other organisms	OxPhos	655.839	3800.68	5323	866.851	1173.63	4805.72	4057.1	6553.27	5366.91	5583.16		0.00208548	0.0120941	0.016883	0.00274426	0.00371007	0.0152418	0.0129313	0.020768	0.0170261	0.0177377		0	2.53484	3.02083	0.402442	0.839564	2.87334	2.62904	3.3208	3.03268	3.08967		OxPhos
YML120C	NDI1	NADH:ubiquinone oxidoreductase, transfers electrons from NADH to ubiquinone in the respiratory chain but does not pump protons, in contrast to the higher eukaryotic multisubunit respiratory complex I; phosphorylated; homolog of human AMID	OxPhos	1673.31	11935.8	15597.2	1798.66	2084.47	12605.9	14968.3	16750.9	16248.3	17857.6		0.00532091	0.0379807	0.0494696	0.00569417	0.00658942	0.0399809	0.047709	0.0530852	0.0515463	0.0567335		0	2.83452	3.22051	0.104218	0.316976	2.91332	3.16113	3.32346	3.27951	3.41576		OxPhos
YMR145C	NDE1	Mitochondrial external NADH dehydrogenase, a type II NAD(P)H:quinone oxidoreductase that catalyzes the oxidation of cytosolic NADH; Nde1p and Nde2p provide cytosolic NADH to the mitochondrial respiratory chain	OxPhos	6364.31	21357.1	28801.9	7723.32	12680.4	27256.9	31881.6	23032.4	27108.5	28644		0.0202377	0.06796	0.091351	0.0244504	0.0400852	0.086448	0.101617	0.0729919	0.0859994	0.0910018		0	1.74664	2.17809	0.279217	0.994524	2.09855	2.32465	1.85559	2.09067	2.17016		OxPhos
YMR256C	COX7	Subunit VII of cytochrome c oxidase, which is the terminal member of the mitochondrial inner membrane electron transport chain	OxPhos	389.985	2660.98	3548.46	420.275	584.841	3044.09	3495.96	3205.61	3111.51	3960.9		0.0012401	0.00846746	0.0112546	0.0013305	0.0018488	0.00965463	0.0111428	0.0101589	0.00987099	0.0125838		0	2.77047	3.1857	0.107915	0.584626	2.96452	3.1642	3.03911	2.99612	3.34434		OxPhos
YMR267W	PPA2	Mitochondrial inorganic pyrophosphatase, required for mitochondrial function and possibly involved in energy generation from inorganic pyrophosphate	OxPhos	2442.74	4199.65	3745.42	3228.26	3194.96	4176.44	3816.28	6038.63	3830.52	3969.71		0.0077676	0.0133636	0.0118793	0.01022	0.0100999	0.013246	0.0121638	0.019137	0.012152	0.0126117		0	0.781769	0.616627	0.402256	0.387298	0.773773	0.643667	1.30572	0.64904	0.700533		OxPhos
YNL052W	COX5A	Subunit Va of cytochrome c oxidase, which is the terminal member of the mitochondrial inner membrane electron transport chain; predominantly expressed during aerobic growth while its isoform Vb (Cox5Bp) is expressed during anaerobic growth	OxPhos	1684.16	10293.3	9958.35	1683.38	2794.11	11023.2	11323.5	11618.2	10897.6	12603.3		0.00535541	0.0327541	0.0315849	0.00532922	0.00883273	0.0349612	0.0360918	0.0368192	0.0345717	0.0400406		0	2.6116	2.56388	-0.000668323	0.73036	2.71044	2.74922	2.78629	2.69391	2.9037		OxPhos
YOL077W-A	ATP19	Subunit k of the mitochondrial F1F0 ATP synthase, which is a large enzyme complex required for ATP synthesis; associated only with the dimeric form of ATP synthase	OxPhos	159.092	460.155	605.795	167.095	199.856	576.448	511.074	932.846	642.574	678.571		0.000505892	0.00146425	0.0019214	0.000528987	0.000631784	0.00182826	0.00162896	0.00295628	0.00203851	0.00215582		0	1.53226	1.92897	0.0708073	0.3291	1.85733	1.68367	2.55178	2.014	2.09264		OxPhos
YOR065W	CYT1	Cytochrome c1, component of the mitochondrial respiratory chain; expression is regulated by the heme-activated, glucose-repressed Hap2p/3p/4p/5p CCAAT-binding complex	OxPhos	1209.71	10836.9	11783.1	1623.95	1971.11	10916.6	11298.9	12205.7	10251.1	14183.9		0.00384672	0.0344839	0.0373724	0.00514108	0.00623106	0.0346231	0.0360134	0.0386811	0.0325207	0.0450622		0	3.16322	3.28399	0.424846	0.704347	3.17379	3.22345	3.33482	3.08305	3.55152		OxPhos
YPL078C	ATP4	Subunit b of the stator stalk of mitochondrial F1F0 ATP synthase, which is a large, evolutionarily conserved enzyme complex required for ATP synthesis; contributes to the oligomerization of the complex; phosphorylated	OxPhos	2329.13	15383.8	17155.1	2852.67	3637.8	15834.2	14726	27489.7	16838.4	18471.6		0.00740634	0.0489525	0.0544108	0.00903094	0.0114998	0.0502197	0.0469367	0.0871175	0.0534184	0.0586842		0	2.72355	2.88077	0.292522	0.643275	2.76518	2.6605	3.56103	2.85389	2.98745		OxPhos
YPL132W	COX11	Mitochondrial inner membrane protein required for delivery of copper to the Cox1p subunit of cytochrome c oxidase; association with mitochondrial ribosomes suggests that copper delivery may occur during translation of Cox1p	OxPhos	1757.92	3653.35	3173.54	2206.29	2294.28	3869.14	3357.96	3910.59	3350.44	4505.18		0.00558996	0.0116253	0.0100655	0.00698464	0.00725267	0.0122714	0.0107029	0.012393	0.010629	0.0143129		0	1.05535	0.852224	0.327753	0.384172	1.13814	0.933716	1.15352	0.930481	1.35772		OxPhos
YPL172C	COX10	Heme A:farnesyltransferase, catalyzes the first step in the conversion of protoheme to the heme A prosthetic group required for cytochrome c oxidase activity; human ortholog is associated with mitochondrial disorders	OxPhos	224.774	350	364.866	306.255	363.768	440.807	481.281	437.895	573.186	662.618		0.000714753	0.00111373	0.00115725	0.000969537	0.00114994	0.00139806	0.001534	0.00138773	0.00181838	0.00210513		0	0.63888	0.698892	0.446258	0.694543	0.971672	1.0984	0.96211	1.35053	1.5597		OxPhos
YPL271W	ATP15	Epsilon subunit of the F1 sector of mitochondrial F1F0 ATP synthase, which is a large, evolutionarily conserved enzyme complex required for ATP synthesis; phosphorylated	OxPhos	1459.7	4134.2	7474.07	1436.47	2080.34	5575.97	5987.79	14853.1	7937.74	7312.38		0.00464166	0.0131554	0.0237055	0.00454755	0.00657636	0.0176847	0.0190851	0.0470709	0.0251818	0.0232314		0	1.50194	2.35622	-0.023144	0.511147	1.93355	2.03635	3.34702	2.44306	2.32467		OxPhos
YPR020W	ATP20	Subunit g of the mitochondrial F1F0 ATP synthase; reversibly phosphorylated on two residues; unphosphorylated form is required for dimerization of the ATP synthase complex	OxPhos	1329.79	4254.65	12071.8	1213.96	1770.23	4840.98	5196.95	11182.7	7682.1	6833.77		0.00422856	0.0135386	0.0382881	0.00384314	0.00559604	0.0153536	0.0165644	0.0354391	0.0243708	0.0217109		0	1.67784	3.18237	-0.131478	0.412738	1.8641	1.96647	3.072	2.5303	2.36148		OxPhos
YPR191W	QCR2	Subunit 2 of the ubiquinol cytochrome-c reductase complex, which is a component of the mitochondrial inner membrane electron transport chain; phosphorylated; transcription is regulated by Hap1p, Hap2p/Hap3p, and heme	OxPhos	4598.67	28302.8	32516.1	5365.62	7118.06	30342.9	28018	54693.6	28604.2	35865.6		0.0146232	0.0900618	0.103131	0.0169864	0.0225016	0.0962355	0.0893028	0.173329	0.0907443	0.113945		0	2.62166	2.82187	0.222528	0.630267	2.72207	2.60707	3.57208	2.63694	2.96331		OxPhos	0.472945	1.57984	1.9091	0.519732	0.617741	1.71294	1.75075	2.91044	1.83686	1.97429		0
YBL027W	RPL19B	Protein component of the large (60S) ribosomal subunit, nearly identical to Rpl19Ap and has similarity to rat L19 ribosomal protein; rpl19a and rpl19b single null mutations result in slow growth, while the double null mutation is lethal	Ribosome	35371.5	17287.7	14371.6	34361.1	35872.3	12521.1	12536.8	13990.9	19344.6	15625.7		0.112477	0.0550109	0.0455824	0.10878	0.113399	0.0397119	0.039959	0.0443385	0.0613691	0.0496428		0	-1.03284	-1.29937	-0.0418112	0.0202828	-1.49823	-1.49642	-1.3381	-0.870657	-1.17867		Ribosome
YBL072C	RPS8A	Protein component of the small (40S) ribosomal subunit; identical to Rps8Bp and has similarity to rat S8 ribosomal protein	Ribosome	20439.6	7879.22	7395.48	20353.9	20011.3	6507.2	7509.84	9122.27	11027.2	8789.3		0.0649953	0.0250723	0.0234562	0.0644361	0.0632596	0.0206382	0.0239364	0.0289094	0.0349828	0.0279236		0	-1.37524	-1.46665	-0.00606171	-0.0305521	-1.65126	-1.44451	-1.1639	-0.8903	-1.21755		Ribosome
YBL087C	RPL23A	Protein component of the large (60S) ribosomal subunit, identical to Rpl23Bp and has similarity to E. coli L14 and rat L23 ribosomal proteins	Ribosome	17831.2	9586.84	10463.3	19522.5	21147.6	9482.22	8592.55	8754.48	11846.5	10069		0.0567009	0.0305061	0.0331864	0.061804	0.0668517	0.0300738	0.0273873	0.0277438	0.037582	0.0319892		0	-0.895277	-0.769066	0.130734	0.24609	-0.911107	-1.05325	-1.02631	-0.589943	-0.824483		Ribosome
YBL092W	RPL32	Protein component of the large (60S) ribosomal subunit, has similarity to rat L32 ribosomal protein; overexpression disrupts telomeric silencing	Ribosome	35747.8	13409.6	13221.4	33789.4	34421.4	13036.5	12714.1	13864.9	18468.8	15809.5		0.113673	0.0426705	0.0419343	0.10697	0.108813	0.0413466	0.0405241	0.0439392	0.0585907	0.0502267		0	-1.41459	-1.43498	-0.0812837	-0.0545487	-1.4553	-1.49143	-1.36642	-0.952764	-1.17706		Ribosome
YBR031W	RPL4A	N-terminally acetylated protein component of the large (60S) ribosomal subunit, nearly identical to Rpl4Bp and has similarity to E. coli L4 and rat L4 ribosomal proteins	Ribosome	48720.3	21706	19607.2	46993.5	47575.1	19745.2	20687.4	23721.4	28583.9	22977.4		0.154924	0.0690703	0.0621881	0.148771	0.150394	0.0626239	0.0659377	0.0751754	0.0906799	0.0729991		0	-1.16643	-1.31314	-0.0520618	-0.0343163	-1.30302	-1.23577	-1.03833	-0.76932	-1.08431		Ribosome
YBR048W	RPS11B	Protein component of the small (40S) ribosomal subunit; identical to Rps11Ap and has similarity to E. coli S17 and rat S11 ribosomal proteins	Ribosome	24434.8	10551.7	10591.2	27985.3	24083.2	10005.2	10909.3	13492	14210.3	11738		0.0776995	0.0335764	0.0335921	0.0885954	0.0761317	0.0317325	0.0347716	0.0427575	0.0450809	0.0372916		0	-1.21146	-1.20607	0.195732	-0.0209102	-1.28819	-1.16338	-0.856833	-0.782	-1.05775		Ribosome
YBR181C	RPS6B	Protein component of the small (40S) ribosomal subunit; identical to Rps6Ap and has similarity to rat S6 ribosomal protein	Ribosome	46824.3	21143.2	17731.5	48682.4	42156	19201.8	19157.4	23669.3	26931.4	23760.7		0.148895	0.0672794	0.056239	0.154118	0.133263	0.0609004	0.0610611	0.0750103	0.0854375	0.0754876		0	-1.14706	-1.40094	0.0561429	-0.151519	-1.28602	-1.28936	-0.98424	-0.797968	-0.97868		Ribosome
YBR189W	RPS9B	Protein component of the small (40S) ribosomal subunit; nearly identical to Rps9Ap and has similarity to E. coli S4 and rat S9 ribosomal proteins	Ribosome	57403.6	25984.1	27267	48413	55640.2	23324.3	24064	18970.7	31227.4	24512.5		0.182536	0.0826835	0.0864827	0.153265	0.17589	0.0739753	0.0767001	0.06012	0.0990662	0.0778761		0	-1.14351	-1.07399	-0.245747	-0.0450136	-1.29931	-1.25426	-1.59737	-0.878329	-1.22762		Ribosome
YBR191W	RPL21A	Protein component of the large (60S) ribosomal subunit, nearly identical to Rpl21Bp and has similarity to rat L21 ribosomal protein	Ribosome	17438.7	5350.96	6741.82	17475.8	16931.2	5760.07	7489.67	6174.72	10037	8091.44		0.0554528	0.0170272	0.021383	0.0553246	0.0535228	0.0182686	0.0238721	0.0195683	0.0318415	0.0257065		0	-1.70442	-1.37108	0.003066	-0.0426083	-1.59813	-1.21932	-1.49785	-0.796964	-1.10782		Ribosome
YCR031C	RPS14A	Ribosomal protein 59 of the small subunit, required for ribosome assembly and 20S pre-rRNA processing; mutations confer cryptopleurine resistance; nearly identical to Rps14Bp and similar to E. coli S11 and rat S14 ribosomal proteins	Ribosome	16275.9	10153.7	7458.57	17942.4	17021.3	8327.52	6979.51	8641.39	9667.38	8579.05		0.0517553	0.0323099	0.0236563	0.0568018	0.0538077	0.0264116	0.022246	0.0273854	0.0306689	0.0272556		0	-0.680732	-1.12577	0.140636	0.0646039	-0.966779	-1.22154	-0.913402	-0.75154	-0.923848		Ribosome
YDL061C	RPS29B	Protein component of the small (40S) ribosomal subunit; nearly identical to Rps29Ap and has similarity to rat S29 and E. coli S14 ribosomal proteins	Ribosome	13212.4	11600.4	6566.45	14446.7	13093	5847.22	5379.79	7727.95	8486.82	6226.32		0.0420137	0.0369134	0.0208268	0.0457351	0.0413895	0.018545	0.0171472	0.0244906	0.0269237	0.019781		0	-0.187718	-1.00871	0.128847	-0.0130969	-1.17607	-1.29627	-0.773735	-0.638597	-1.08544		Ribosome
YDL075W	RPL31A	Protein component of the large (60S) ribosomal subunit, nearly identical to Rpl31Bp and has similarity to rat L31 ribosomal protein; associates with the karyopherin Sxm1p; loss of both Rpl31p and Rpl39p confers lethality	Ribosome	33500.2	24940.6	14005.4	31674.1	29612.7	12300.9	13454.8	10779.1	19183.7	15812.7		0.106526	0.079363	0.0444209	0.100273	0.0936115	0.0390135	0.042885	0.03416	0.0608586	0.0502369		0	-0.425674	-1.25819	-0.0808661	-0.177954	-1.44541	-1.31605	-1.63593	-0.804289	-1.08309		Ribosome
YDL081C	RPP1A	Ribosomal stalk protein P1 alpha, involved in the interaction between translational elongation factors and the ribosome; accumulation of P1 in the cytoplasm is regulated by phosphorylation and interaction with the P2 stalk component	Ribosome	1635.28	1380.83	2421.94	1940.87	1915.93	1156.08	1908.16	3939.43	1113.03	1904.19		0.00519998	0.00439391	0.00768167	0.00614438	0.00605663	0.00366662	0.00608195	0.0124844	0.00353099	0.0060496		0	-0.244002	0.566625	0.247166	0.228507	-0.500296	0.222644	1.26845	-0.555045	0.21964		Ribosome
YDL083C	RPS16B	Protein component of the small (40S) ribosomal subunit; identical to Rps16Ap and has similarity to E. coli S9 and rat S16 ribosomal proteins	Ribosome	24128.1	12061.6	12112.1	19544.9	25116.1	10214.1	10243.3	10363.5	14303	9940.81		0.0767243	0.038381	0.0384159	0.0618749	0.0793969	0.032395	0.0326488	0.0328429	0.045375	0.0315819		0	-1.00029	-0.994265	-0.303922	0.0578981	-1.24015	-1.23603	-1.2192	-0.754397	-1.27928		Ribosome
YDL130W	RPP1B	Ribosomal protein P1 beta, component of the ribosomal stalk, which is involved in interaction of translational elongation factors with ribosome; accumulation is regulated by phosphorylation and interaction with the P2 stalk component	Ribosome	4153.98	4462.62	5134.87	7527.82	7324.06	4516.7	5093.93	8135.33	4174.47	5846.94		0.0132091	0.0142004	0.0162863	0.0238315	0.0231528	0.0143252	0.0162361	0.0257817	0.0132431	0.0185757		0	0.103397	0.305833	0.857738	0.818149	0.120775	0.294285	0.969707	0.00709877	0.493188		Ribosome
YDL136W	RPL35B	Protein component of the large (60S) ribosomal subunit, identical to Rpl35Ap and has similarity to rat L35 ribosomal protein	Ribosome	19300	5080.31	6667.1	19510.1	18991.3	6459.69	6930.74	6755.44	10387.3	8806.26		0.0613715	0.016166	0.021146	0.0617648	0.0600352	0.0204875	0.0220906	0.0214086	0.0329528	0.0279774		0	-1.92561	-1.53347	0.0156203	-0.0232622	-1.57906	-1.47752	-1.51448	-0.89378	-1.132		Ribosome
YDR012W	RPL4B	Protein component of the large (60S) ribosomal subunit, nearly identical to Rpl4Ap and has similarity to E. coli L4 and rat L4 ribosomal proteins	Ribosome	2220.54	799.087	1153.72	1827.4	1961.92	1085.54	1515.95	1526.38	1538.22	1330.24		0.00706103	0.00254276	0.00365925	0.00578515	0.00620201	0.0034429	0.00483184	0.00483725	0.00487987	0.00422617		0	-1.47449	-0.944617	-0.281118	-0.178644	-1.0325	-0.550688	-0.540796	-0.529649	-0.739224		Ribosome
YDR064W	RPS13	Protein component of the small (40S) ribosomal subunit; has similarity to E. coli S15 and rat S13 ribosomal proteins	Ribosome	11653.5	6265.14	10974.2	9583.54	12713.4	6479.57	6626.48	8214.93	8093.93	6104.85		0.0370566	0.0199362	0.0348069	0.0303394	0.0401895	0.0205506	0.0211208	0.0260339	0.0256773	0.0193951		0	-0.895345	-0.0866475	-0.282133	0.125587	-0.846793	-0.814449	-0.504443	-0.525851	-0.932736		Ribosome
YDR382W	RPP2B	Ribosomal protein P2 beta, a component of the ribosomal stalk, which is involved in the interaction between translational elongation factors and the ribosome; regulates the accumulation of P1 (Rpp1Ap and Rpp1Bp) in the cytoplasm	Ribosome	11979.3	6566.64	7205.61	14720.4	13452.9	6542.15	8255.34	12879.2	7513.43	9521.51		0.0380926	0.0208956	0.022854	0.0466016	0.0425272	0.0207491	0.0263125	0.0408154	0.0238357	0.0302498		0	-0.867316	-0.733351	0.297273	0.167374	-0.872707	-0.537144	0.104499	-0.673	-0.331281		Ribosome
YDR418W	RPL12B	Protein component of the large (60S) ribosomal subunit, nearly identical to Rpl12Ap; rpl12a rpl12b double mutant exhibits slow growth and slow translation; has similarity to E. coli L11 and rat L12 ribosomal proteins	Ribosome	41308.6	21562.1	20654.4	39096.6	42293.7	19615.2	19413.3	25923.8	24537.8	21634.6		0.131356	0.0686124	0.0655095	0.123771	0.133699	0.0622116	0.0618767	0.082155	0.077844	0.068733		0	-0.937944	-0.999993	-0.079399	0.0340006	-1.07447	-1.0894	-0.672165	-0.751436	-0.933102		Ribosome
YDR447C	RPS17B	Ribosomal protein 51 (rp51) of the small (40s) subunit; nearly identical to Rps17Ap and has similarity to rat S17 ribosomal protein	Ribosome	33523.2	11513.5	12322	32316	34482.6	12348.7	12169.8	13038.6	18748.2	14259.8		0.1066	0.0366369	0.0390817	0.102305	0.109006	0.0391651	0.0387892	0.0413206	0.059477	0.0453033		0	-1.54183	-1.44392	-0.0529112	0.0407087	-1.4408	-1.46185	-1.36237	-0.838408	-1.23321		Ribosome
YDR450W	RPS18A	Protein component of the small (40S) ribosomal subunit; nearly identical to Rps18Bp and has similarity to E. coli S13 and rat S18 ribosomal proteins	Ribosome	30142.7	13996.4	13815.6	30269.5	31386.9	12595.6	11871	11074	17322.7	13095		0.0958499	0.0445377	0.0438189	0.0958267	0.0992201	0.0399482	0.0378369	0.0350946	0.0549548	0.0416027		0	-1.10675	-1.12551	0.00605619	0.0583539	-1.25889	-1.34437	-1.44463	-0.799145	-1.20279		Ribosome
YDR471W	RPL27B	Protein component of the large (60S) ribosomal subunit, nearly identical to Rpl27Ap and has similarity to rat L27 ribosomal protein	Ribosome	20619.6	7625.94	8271.6	19412.4	21410.2	8866.14	8675.79	8881.62	12234.3	10112.4		0.0655677	0.0242664	0.026235	0.0614555	0.0676818	0.0281198	0.0276527	0.0281467	0.0388123	0.032127		0	-1.43503	-1.31778	-0.0870379	0.0542819	-1.21764	-1.24895	-1.21512	-0.753085	-1.02789		Ribosome
YDR500C	RPL37B	Protein component of the large (60S) ribosomal subunit, has similarity to Rpl37Ap and to rat L37 ribosomal protein	Ribosome	19085.3	5839.64	6869.99	20901.8	20459.9	5639.15	6627.75	6006.23	9818.66	8307.19		0.0606888	0.0185822	0.0217895	0.0661706	0.0646777	0.0178851	0.0211249	0.0190343	0.0311488	0.0263919		0	-1.70851	-1.47408	0.131165	0.100337	-1.75891	-1.52587	-1.66793	-0.958864	-1.20003		Ribosome
YER056C-A	RPL34A	Protein component of the large (60S) ribosomal subunit, nearly identical to Rpl34Bp and has similarity to rat L34 ribosomal protein	Ribosome	15202.6	3782.36	5243.36	12648	14203.8	3921.13	5744.37	5708.37	8830.71	6145.98		0.0483423	0.0120358	0.0166304	0.0400408	0.044901	0.0124363	0.0183092	0.0180904	0.0280147	0.0195257		0	-2.00696	-1.53575	-0.265409	-0.0980411	-1.95498	-1.4041	-1.41317	-0.783717	-1.3066		Ribosome
YER074W	RPS24A	Protein component of the small (40S) ribosomal subunit; identical to Rps24Bp and has similarity to rat S24 ribosomal protein	Ribosome	31547.2	17025.5	13669.2	29904.1	29637.8	14196.6	15666.7	15419.7	20187.5	16519.9		0.100316	0.0541765	0.0433546	0.0946699	0.0936909	0.0450259	0.049935	0.0488665	0.0640431	0.0524836		0	-0.889815	-1.20658	-0.0771687	-0.0900736	-1.15197	-1.00981	-1.03274	-0.64405	-0.933307		Ribosome
YER131W	RPS26B	Protein component of the small (40S) ribosomal subunit; nearly identical to Rps26Ap and has similarity to rat S26 ribosomal protein	Ribosome	12651.9	3066.65	4129.38	10118.9	11667.8	3374.78	4422.89	3897.45	6414.26	4594.02		0.0402314	0.00975833	0.0130972	0.0320343	0.0368842	0.0107035	0.0140972	0.0123514	0.0203487	0.0145952		0	-2.04462	-1.61536	-0.322302	-0.116821	-1.90649	-1.51629	-1.69875	-0.979999	-1.46153		Ribosome
YFL034C-A	RPL22B	Protein component of the large (60S) ribosomal subunit, has similarity to Rpl22Ap and to rat L22 ribosomal protein	Ribosome	12134.4	6092.75	4890.42	14218.2	10532.8	5750.36	5139.66	4332.92	6085.8	6765.82		0.0385858	0.0193876	0.0155109	0.0450118	0.0332962	0.0182378	0.0163818	0.0137314	0.0193067	0.021495		0	-0.993937	-1.31107	0.228636	-0.204214	-1.07738	-1.23936	-1.48569	-0.995584	-0.842766		Ribosome
YFR031C-A	RPL2A	Protein component of the large (60S) ribosomal subunit, identical to Rpl2Bp and has similarity to E. coli L2 and rat L8 ribosomal proteins	Ribosome	39350	18415.4	15216.1	34206.9	34310.9	14939.3	16736.8	15514.7	21209.3	18421.9		0.125128	0.0585993	0.0482609	0.108292	0.108463	0.0473815	0.0533458	0.0491676	0.0672847	0.0585263		0	-1.09545	-1.37077	-0.202076	-0.197697	-1.39725	-1.23334	-1.34273	-0.891667	-1.09494		Ribosome
YFR032C-A	RPL29	Protein component of the large (60S) ribosomal subunit, has similarity to rat L29 ribosomal protein; not essential for translation, but required for proper joining of the large and small ribosomal subunits and for normal translation rate	Ribosome	4268.33	1304.17	1420.35	4620.43	3990.51	1521.47	1357.98	1657.87	1854.31	1921.17		0.0135727	0.00414998	0.00450492	0.0146273	0.0126148	0.00482549	0.00432834	0.00525395	0.00588264	0.00610355		0	-1.71054	-1.58743	0.114355	-0.0970986	-1.48821	-1.65221	-1.36434	-1.20279	-1.15169		Ribosome
YGL030W	RPL30	Protein component of the large (60S) ribosomal subunit, has similarity to rat L30 ribosomal protein; involved in pre-rRNA processing in the nucleolus; autoregulates splicing of its transcript	Ribosome	16985.4	9407.25	10879.7	17677	18363.4	10122.2	8797.96	10914.2	10885.9	9285.51		0.0540114	0.0299346	0.0345071	0.0559616	0.0580503	0.0321036	0.0280421	0.0345882	0.0345346	0.0295		0	-0.85245	-0.642656	0.0575783	0.112538	-0.746772	-0.949054	-0.638089	-0.641835	-0.871242		Ribosome
YGL031C	RPL24A	Ribosomal protein L30 of the large (60S) ribosomal subunit, nearly identical to Rpl24Bp and has similarity to rat L24 ribosomal protein; not essential for translation but may be required for normal translation rate	Ribosome	17737.7	5047.03	7951.17	14773.4	15695.3	6849.87	7725.78	8422.3	9245.23	7929.3		0.0564036	0.0160601	0.0252187	0.0467694	0.0496159	0.021725	0.0246247	0.0266911	0.0293297	0.0251913		0	-1.81331	-1.15758	-0.263817	-0.176486	-1.37267	-1.19907	-1.07453	-0.940038	-1.16155		Ribosome
YGL076C	RPL7A	Protein component of the large (60S) ribosomal subunit, nearly identical to Rpl7Bp and has similarity to E. coli L30 and rat L7 ribosomal proteins; contains a conserved C-terminal Nucleic acid Binding Domain (NDB2)	Ribosome	37819.4	17285.5	24889.3	33723.5	32548.8	16668.3	19991	24145.3	23091.2	20676.7		0.120261	0.0550039	0.0789414	0.106761	0.102893	0.0528652	0.063718	0.0765188	0.0732548	0.0656898		0	-1.12956	-0.603601	-0.165372	-0.216522	-1.18202	-0.919776	-0.647384	-0.711783	-0.871121		Ribosome
YGL103W	RPL28	Ribosomal protein of the large (60S) ribosomal subunit, has similarity to E. coli L15 and rat L27a ribosomal proteins; may have peptidyl transferase activity; can mutate to cycloheximide resistance	Ribosome	40841.5	19002.8	14082.3	39767.8	36791.5	11824.7	12468	14769.5	19314.9	13544.2		0.129871	0.0604685	0.0446648	0.125896	0.116305	0.0375032	0.0397397	0.046806	0.0612748	0.0430299		0	-1.10382	-1.53615	-0.0384351	-0.150663	-1.78823	-1.71181	-1.46741	-1.08032	-1.59236		Ribosome
YGL123W	RPS2	Protein component of the small (40S) subunit, essential for control of translational accuracy; phosphorylation by C-terminal domain kinase I (CTDK-I) enhances translational accuracy; methylated on one or more arginine residues by Hmt1p	Ribosome	26343.6	11870.3	14052.2	24194.4	28151.5	11267.3	12608.1	11500	16531.1	11807.5		0.0837693	0.0377723	0.0445694	0.0765943	0.0889924	0.0357354	0.0401863	0.0364446	0.0524435	0.0375124		0	-1.1501	-0.906656	-0.122779	0.0957593	-1.22531	-1.0631	-1.19582	-0.67227	-1.15775		Ribosome
YGL135W	RPL1B	N-terminally acetylated protein component of the large (60S) ribosomal subunit, nearly identical to Rpl1Ap and has similarity to E. coli L1 and rat L10a ribosomal proteins; rpl1a rpl1b double null mutation is lethal	Ribosome	30206.9	15195.8	18576.6	35285.3	31663.6	15268.5	17911	17057	20668.1	19484		0.0960541	0.0483543	0.0589194	0.111706	0.100095	0.0484256	0.0570884	0.0540553	0.0655677	0.0619006		0	-0.991206	-0.701392	0.224189	0.0679472	-0.98432	-0.754032	-0.824514	-0.547472	-0.632588		Ribosome
YGL147C	RPL9A	Protein component of the large (60S) ribosomal subunit, nearly identical to Rpl9Bp and has similarity to E. coli L6 and rat L9 ribosomal proteins	Ribosome	41776	25233.1	21002	42198.5	45230.3	20433	19305.5	17016.1	25209.9	21130.9		0.132842	0.0802938	0.066612	0.133591	0.142982	0.0648053	0.0615331	0.0539257	0.0799762	0.0671328		0	-0.727357	-0.992148	0.0145174	0.114615	-1.03177	-1.11366	-1.29577	-0.728684	-0.98332		Ribosome
YGL189C	RPS26A	Protein component of the small (40S) ribosomal subunit; nearly identical to Rps26Bp and has similarity to rat S26 ribosomal protein	Ribosome	5133.18	1525.57	1972.06	5031.39	4411.3	1636.02	2130.41	1918.27	3126.44	2398.72		0.0163229	0.00485449	0.00625478	0.0159283	0.013945	0.0051888	0.00679033	0.00607918	0.00991836	0.00762072		0	-1.7505	-1.38015	-0.0288958	-0.218649	-1.64966	-1.26872	-1.42005	-0.715332	-1.09759		Ribosome
YGR027C	RPS25A	Protein component of the small (40S) ribosomal subunit; nearly identical to Rps25Bp and has similarity to rat S25 ribosomal protein	Ribosome	14303.4	7617.74	7093.67	12995.9	13034.7	5331	5642.48	7868.91	7544.56	5544.49		0.045483	0.0242403	0.022499	0.0411422	0.0412052	0.0169078	0.0179845	0.0249373	0.0239345	0.0176148		0	-0.908923	-1.01175	-0.138302	-0.134001	-1.42388	-1.34196	-0.862122	-0.922849	-1.36723		Ribosome
YGR034W	RPL26B	Protein component of the large (60S) ribosomal subunit, nearly identical to Rpl26Ap and has similarity to E. coli L24 and rat L26 ribosomal proteins; binds to 5.8S rRNA	Ribosome	21708	7281.73	8011.27	20412.5	20486.3	7753.53	8954.96	7599.73	12495.2	10335.3		0.0690287	0.0231711	0.0254093	0.0646216	0.0647612	0.0245911	0.0285425	0.0240843	0.0396399	0.0328352		0	-1.57587	-1.43812	-0.0887739	-0.0835674	-1.4853	-1.27747	-1.51421	-0.796853	-1.07065		Ribosome
YGR085C	RPL11B	Protein component of the large (60S) ribosomal subunit, nearly identical to Rpl11Ap; involved in ribosomal assembly; depletion causes degradation of proteins and RNA of the 60S subunit; has similarity to E. coli L5 and rat L11	Ribosome	19284.2	13334.7	9207.87	19040.5	19193.7	9918.02	8621.96	9600.14	11377.1	9472.56		0.0613213	0.0424321	0.0292046	0.0602781	0.060675	0.031456	0.0274811	0.0304238	0.0360929	0.0300943		0	-0.532234	-1.06648	-0.0183479	-0.00678645	-0.959295	-1.16133	-1.00629	-0.761286	-1.02559		Ribosome
YGR118W	RPS23A	Ribosomal protein 28 (rp28) of the small (40S) ribosomal subunit, required for translational accuracy; nearly identical to Rps23Bp and similar to E. coli S12 and rat S23 ribosomal proteins; deletion of both RPS23A and RPS23B is lethal	Ribosome	15878.6	4881.97	6931.36	15060.1	16595.3	6088.42	6302.95	7550.74	8114.77	7152.43		0.0504919	0.0155348	0.0219842	0.047677	0.052461	0.01931	0.0200896	0.023929	0.0257434	0.0227232		0	-1.70155	-1.19587	-0.0763524	0.063691	-1.38294	-1.33298	-1.07239	-0.968462	-1.15058		Ribosome
YGR148C	RPL24B	Ribosomal protein L30 of the large (60S) ribosomal subunit, nearly identical to Rpl24Ap and has similarity to rat L24 ribosomal protein; not essential for translation but may be required for normal translation rate	Ribosome	7110.49	2218.85	2993.85	7433.02	6498.65	2986.27	2818.46	3560.01	3528.19	3517.67		0.0226105	0.00706056	0.00949559	0.0235313	0.0205435	0.00947125	0.00898338	0.011282	0.0111929	0.0111756		0	-1.68014	-1.24795	0.0639995	-0.129809	-1.2516	-1.33504	-0.998068	-1.01102	-1.01533		Ribosome
YGR214W	RPS0A	Protein component of the small (40S) ribosomal subunit, nearly identical to Rps0Bp; required for maturation of 18S rRNA along with Rps0Bp; deletion of either RPS0 gene reduces growth rate, deletion of both genes is lethal	Ribosome	23794.7	12756.6	10800.7	21322.6	20075.7	10215.7	10810.2	14648.8	13051.1	11878.9		0.0756641	0.0405926	0.0342566	0.0675028	0.0634632	0.0324001	0.0344557	0.0464235	0.0414035	0.0377392		0	-0.899396	-1.13952	-0.158257	-0.24519	-1.21985	-1.13825	-0.699858	-0.866469	-1.00224		Ribosome
YHL001W	RPL14B	Protein component of the large (60S) ribosomal subunit, nearly identical to Rpl14Ap and has similarity to rat L14 ribosomal protein	Ribosome	23523.9	10139.5	10945.4	23248.5	23117.3	10337.5	10559.2	9132.53	14191	11274.4		0.074803	0.0322647	0.0347155	0.0735997	0.0730783	0.0327864	0.0336557	0.0289419	0.0450197	0.0358187		0	-1.21414	-1.1038	-0.0169896	-0.0251544	-1.18624	-1.15563	-1.36504	-0.729151	-1.06108		Ribosome
YHL015W	RPS20	Protein component of the small (40S) ribosomal subunit; overproduction suppresses mutations affecting RNA polymerase III-dependent transcription; has similarity to E. coli S10 and rat S20 ribosomal proteins	Ribosome	30310.3	19478.2	16303.8	32291.7	29072.2	16565.7	13967.5	21240.9	18715.4	16988.9		0.0963829	0.0619812	0.0517107	0.102229	0.0919029	0.0525398	0.0445191	0.0673145	0.059373	0.0539736		0	-0.637948	-0.8946	0.0913553	-0.0601679	-0.871609	-1.11773	-0.512963	-0.695582	-0.835216		Ribosome
YHL033C	RPL8A	Ribosomal protein L4 of the large (60S) ribosomal subunit, nearly identical to Rpl8Bp and has similarity to rat L7a ribosomal protein; mutation results in decreased amounts of free 60S subunits	Ribosome	53198.7	21079.1	22050.2	50682.3	51396.9	20292	22751.4	26428.4	31633.8	24333.7		0.169165	0.0670754	0.0699366	0.160449	0.162476	0.0643581	0.0725164	0.0837542	0.100355	0.077308		0	-1.33558	-1.2706	-0.069909	-0.0497096	-1.39048	-1.22544	-1.0093	-0.749924	-1.12844		Ribosome
YHR021C	RPS27B	Protein component of the small (40S) ribosomal subunit; nearly identical to Rps27Ap and has similarity to rat S27 ribosomal protein	Ribosome	8262	3770.11	3814.23	8243.28	9098.3	4088.42	3737.35	5659.48	4603.84	4332.57		0.0262721	0.0119968	0.0120976	0.0260964	0.0287615	0.0129668	0.0119122	0.0179354	0.0146053	0.0137646		0	-1.13188	-1.1151	-0.00327256	0.139106	-1.01495	-1.14448	-0.545822	-0.843653	-0.931268		Ribosome
YHR141C	RPL42B	Protein component of the large (60S) ribosomal subunit, identical to Rpl42Ap and has similarity to rat L44; required for propagation of the killer toxin-encoding M1 double-stranded RNA satellite of the L-A double-stranded RNA virus	Ribosome	12798.3	7517.8	6830.28	12146.9	10240.2	4787.99	5469.75	6231.14	7098.05	5999.33		0.040697	0.0239223	0.0216636	0.0384545	0.0323713	0.0151856	0.0174339	0.0197471	0.0225179	0.0190598		0	-0.76757	-0.905936	-0.075364	-0.321708	-1.41846	-1.22641	-1.03838	-0.850458	-1.09308		Ribosome
YHR203C	RPS4B	Protein component of the small (40S) ribosomal subunit; identical to Rps4Ap and has similarity to rat S4 ribosomal protein	Ribosome	50610.4	26137.9	29238.3	39087.1	48922.1	21487.9	23016.5	26775.5	27532.1	20546.9		0.160935	0.0831729	0.0927351	0.123741	0.154652	0.068151	0.0733613	0.0848542	0.0873432	0.0652774		0	-0.953291	-0.791574	-0.372741	-0.0489475	-1.23591	-1.13677	-0.91852	-0.878319	-1.30051		Ribosome
YIL133C	RPL16A	N-terminally acetylated protein component of the large (60S) ribosomal subunit, binds to 5.8 S rRNA; has similarity to Rpl16Bp, E. coli L13 and rat L13a ribosomal proteins; transcriptionally regulated by Rap1p	Ribosome	23492.9	8487.54	10969.9	17944.5	23633.3	8286.39	10870.1	10959.8	13835.3	9142.53		0.0747044	0.0270081	0.0347932	0.0568084	0.0747095	0.0262811	0.0346467	0.0347327	0.0438913	0.0290458		0	-1.46881	-1.09867	-0.388683	0.00859628	-1.50341	-1.11186	-1.1	-0.763871	-1.36156		Ribosome
YIL148W	RPL40A	Fusion protein, identical to Rpl40Bp, that is cleaved to yield ubiquitin and a ribosomal protein of the large (60S) ribosomal subunit with similarity to rat L40; ubiquitin may facilitate assembly of the ribosomal protein into ribosomes	Ribosome	37412.1	16846.8	19309.5	35261	34133.6	19126.3	19972	12051.5	25324.8	21921		0.118966	0.0536079	0.0612439	0.111629	0.107903	0.060661	0.0636575	0.0381924	0.0803407	0.0696429		0	-1.15103	-0.954194	-0.0854316	-0.132312	-0.967947	-0.905526	-1.63429	-0.562954	-0.771191		Ribosome
YJL136C	RPS21B	Protein component of the small (40S) ribosomal subunit; nearly identical to Rps21Ap and has similarity to rat S21 ribosomal protein	Ribosome	14084.9	5384.78	4776.63	13338.7	14209.9	5293.09	5094.77	7544.96	6237.72	5884.89		0.0447882	0.0171348	0.01515	0.0422275	0.0449203	0.0167876	0.0162387	0.0239107	0.0197886	0.0186963		0	-1.38719	-1.56008	-0.0785313	0.0127471	-1.41197	-1.46706	-0.900564	-1.17506	-1.25906		Ribosome
YJL177W	RPL17B	Protein component of the large (60S) ribosomal subunit, nearly identical to Rpl17Ap and has similarity to E. coli L22 and rat L17 ribosomal proteins	Ribosome	27890.8	13546	12312.6	29601.4	26830	12435.8	13221.6	10570.7	16790.1	15919.2		0.0886892	0.0431045	0.0390519	0.0937117	0.0848149	0.0394414	0.0421417	0.0334996	0.0532651	0.0505752		0	-1.04192	-1.17965	0.0858761	-0.0559423	-1.16529	-1.07689	-1.39972	-0.732178	-0.809021		Ribosome
YJL189W	RPL39	Protein component of the large (60S) ribosomal subunit, has similarity to rat L39 ribosomal protein; required for ribosome biogenesis; loss of both Rpl31p and Rpl39p confers lethality; also exhibits genetic interactions with SIS1 and PAB1	Ribosome	4720.96	1196.06	1536.32	4046.82	4247.14	1423.99	1717.2	1448.07	2444.44	1916.5		0.0150121	0.00380596	0.00487274	0.0128114	0.013426	0.00451633	0.00547329	0.00458907	0.00775477	0.00608871		0	-1.98079	-1.6196	-0.222292	-0.152589	-1.72914	-1.45902	-1.70495	-0.949576	-1.30061		Ribosome
YJL190C	RPS22A	Protein component of the small (40S) ribosomal subunit; nearly identical to Rps22Bp and has similarity to E. coli S8 and rat S15a ribosomal proteins	Ribosome	19636.6	13162.1	12589.4	20594.6	24667.8	11314.4	9437.14	12889.4	13711.6	10570.3		0.0624419	0.0418829	0.0399298	0.0651981	0.0779797	0.0358847	0.0300793	0.0408478	0.0434989	0.0335818		0	-0.577155	-0.641336	0.068721	0.329084	-0.795385	-1.05712	-0.60736	-0.518148	-0.893529		Ribosome
YJR094W-A	RPL43B	Protein component of the large (60S) ribosomal subunit, identical to Rpl43Ap and has similarity to rat L37a ribosomal protein	Ribosome	20242.6	9331.5	8205.95	18954.5	20267.8	8285.58	8097.92	7122.6	11364.7	9218.51		0.0643689	0.0296936	0.0260268	0.0600059	0.0640705	0.0262785	0.0258108	0.0225722	0.0360535	0.0292872		0	-1.11721	-1.30265	-0.0948542	0.00179489	-1.28872	-1.32177	-1.50692	-0.832835	-1.13479		Ribosome
YJR123W	RPS5	Protein component of the small (40S) ribosomal subunit, the least basic of the non-acidic ribosomal proteins; phosphorylated in vivo; essential for viability; has similarity to E. coli S7 and rat S5 ribosomal proteins	Ribosome	11714.6	6735.38	6202.82	11062.3	12298.9	5367.2	5211.95	5387.65	7287.03	5094.05		0.0372509	0.0214325	0.0196735	0.0350209	0.0388792	0.0170226	0.0166122	0.017074	0.0231175	0.0161838		0	-0.798476	-0.917312	-0.0826563	0.0702216	-1.12607	-1.16841	-1.12058	-0.684905	-1.20142		Ribosome
YKL006W	RPL14A	N-terminally acetylated protein component of the large (60S) ribosomal subunit, nearly identical to Rpl14Bp and has similarity to rat L14 ribosomal protein; rpl14a csh5 double null mutant exhibits synthetic slow growth	Ribosome	756.117	495.356	525.383	1127.38	1260.14	549.848	528.297	619.199	789.988	645.045		0.00240436	0.00157626	0.00166636	0.00356904	0.00398355	0.0017439	0.00168386	0.0019623	0.00250617	0.0020493		0	-0.610144	-0.52524	0.576292	0.736903	-0.459577	-0.51726	-0.288206	0.0632212	-0.22921		Ribosome
YKL156W	RPS27A	Protein component of the small (40S) ribosomal subunit; nearly identical to Rps27Bp and has similarity to rat S27 ribosomal protein	Ribosome	14.3672	7.30414	8.0868	44.5056	62.1397	5.90697	5.7394	0	11.3094	15.9628		4.56859e-05	2.32424e-05	2.56489e-05	0.000140895	0.000196436	1.87345e-05	1.82934e-05	0	3.58781e-05	5.07137e-05		0	-0.975993	-0.829138	1.63121	2.11274	-1.28229	-1.32381	#NUM!	-0.345257	0.151935		Ribosome
YKL180W	RPL17A	Protein component of the large (60S) ribosomal subunit, nearly identical to Rpl17Bp and has similarity to E. coli L22 and rat L17 ribosomal proteins; copurifies with the Dam1 complex (aka DASH complex)	Ribosome	3095.92	2703.71	1214.92	3494.97	2754.18	1292.75	1416.35	1295.94	2006.87	1758.85		0.00984463	0.00860343	0.00385336	0.0110643	0.0087065	0.00410009	0.00451438	0.00410696	0.00636662	0.00558786		0	-0.195428	-1.34951	0.174912	-0.168745	-1.25992	-1.12819	-1.25637	-0.625421	-0.815736		Ribosome
YKR057W	RPS21A	Protein component of the small (40S) ribosomal subunit; nearly identical to Rps21Bp and has similarity to rat S21 ribosomal protein	Ribosome	224.98	120.564	105.816	209.766	242.228	102.746	111.402	126.74	131.092	107.681		0.000715408	0.000383645	0.000335617	0.000664074	0.00076573	0.000325869	0.000355076	0.000401651	0.000415878	0.000342102		0	-0.899998	-1.08824	-0.101016	0.106569	-1.13071	-1.01402	-0.827925	-0.779217	-1.06303		Ribosome
YLL045C	RPL8B	Ribosomal protein L4 of the large (60S) ribosomal subunit, nearly identical to Rpl8Ap and has similarity to rat L7a ribosomal protein; mutation results in decreased amounts of free 60S subunits	Ribosome	16294.9	6293.09	5653.06	14350.7	18352.8	5388.68	5383.21	5665.93	8133.9	6067.36		0.0518157	0.0200251	0.0179298	0.0454312	0.0580168	0.0170907	0.0171581	0.0179559	0.0258041	0.019276		0	-1.37258	-1.52732	-0.183299	0.17158	-1.59642	-1.59788	-1.52404	-1.0024	-1.42528		Ribosome
YLR029C	RPL15A	Protein component of the large (60S) ribosomal subunit, nearly identical to Rpl15Bp and has similarity to rat L15 ribosomal protein; binds to 5.8 S rRNA	Ribosome	21128.5	9812.05	11431	19748.3	18861	10172.7	10424.3	13434.8	11013.6	10747.3		0.0671859	0.0312228	0.0362557	0.0625189	0.0596233	0.0322637	0.0332258	0.0425762	0.0349397	0.0341441		0	-1.10656	-0.886239	-0.0974619	-0.163784	-1.05449	-1.01924	-0.653216	-0.939904	-0.975216		Ribosome
YLR048W	RPS0B	Protein component of the small (40S) ribosomal subunit, nearly identical to Rps0Ap; required for maturation of 18S rRNA along with Rps0Ap; deletion of either RPS0 gene reduces growth rate, deletion of both genes is lethal	Ribosome	6359.46	2716.55	2819.09	5226.62	5372.32	2442.73	2956.5	3828.71	3289.1	3070.42		0.0202223	0.00864429	0.00894131	0.0165464	0.016983	0.00774736	0.00942336	0.0121336	0.0104344	0.00975471		0	-1.22713	-1.17367	-0.283026	-0.243359	-1.38041	-1.10501	-0.732046	-0.951211	-1.05047		Ribosome
YLR061W	RPL22A	Protein component of the large (60S) ribosomal subunit, has similarity to Rpl22Bp and to rat L22 ribosomal protein	Ribosome	12939.2	4960.32	4664.91	10513.6	11445.2	4839.29	4793.85	3629.03	6767.73	5670.31		0.041145	0.0157841	0.0147957	0.0332838	0.0361805	0.0153483	0.0152796	0.0115007	0.02147	0.0180145		0	-1.38324	-1.47183	-0.299492	-0.177006	-1.41888	-1.43249	-1.83409	-0.935005	-1.19025		Ribosome
YLR075W	RPL10	Protein component of the large (60S) ribosomal subunit, responsible for joining the 40S and 60S subunits; regulates translation initiation; has similarity to rat L10 ribosomal protein and to members of the QM gene family	Ribosome	37958.6	13462	14971.2	33636.6	36363.2	13181.5	14803.8	15302.3	20931.4	16171.2		0.120704	0.0428372	0.0474841	0.106486	0.114951	0.0418064	0.0471847	0.0484945	0.066403	0.0513758		0	-1.49553	-1.34224	-0.174395	-0.0619476	-1.52591	-1.35846	-1.31068	-0.858758	-1.231		Ribosome
YLR167W	RPS31	Fusion protein that is cleaved to yield a ribosomal protein of the small (40S) subunit and ubiquitin; ubiquitin may facilitate assembly of the ribosomal protein into ribosomes; interacts genetically with translation factor eIF2B	Ribosome	12105.5	13762.3	10644.6	18398.9	12166.6	8421.94	9390.24	13595.6	10180.4	9563.1		0.0384939	0.0437928	0.0337615	0.058247	0.038461	0.026711	0.0299299	0.0430858	0.0322964	0.0303819		0	0.185059	-0.185541	0.603957	0.00726339	-0.523438	-0.366429	0.167477	-0.249868	-0.340112		Ribosome
YLR185W	RPL37A	Protein component of the large (60S) ribosomal subunit, has similarity to Rpl37Bp and to rat L37 ribosomal protein	Ribosome	4994.23	1535.41	2296.76	5841.51	5892.17	1715.2	2348.85	1535.39	3175.92	2455.11		0.015881	0.0048858	0.00728463	0.018493	0.0186263	0.00543993	0.00748657	0.0048658	0.0100753	0.00779987		0	-1.70164	-1.12066	0.226079	0.238537	-1.54189	-1.08831	-1.70166	-0.653088	-1.02447		Ribosome
YLR264W	RPS28B	Protein component of the small (40S) ribosomal subunit; nearly identical to Rps28Ap and has similarity to rat S28 ribosomal protein	Ribosome	9874.28	5246.92	4538.29	10164.3	8768.07	5199.11	5211.67	7206.76	5676.83	5630.68		0.031399	0.0166961	0.0143941	0.032178	0.0277176	0.0164895	0.0166113	0.0228389	0.0180092	0.0178886		0	-0.912205	-1.12153	0.0417634	-0.171416	-0.925411	-0.92193	-0.454325	-0.79859	-0.810366		Ribosome
YLR287C-A	RPS30A	Protein component of the small (40S) ribosomal subunit; nearly identical to Rps30Bp and has similarity to rat S30 ribosomal protein	Ribosome	11808.5	3840.91	4215.07	9917.43	10588.2	3666.14	4286.67	4679.3	6203.88	4708.77		0.0375495	0.0122221	0.0133689	0.0313964	0.0334714	0.0116275	0.0136631	0.0148292	0.0196813	0.0149597		0	-1.62031	-1.4862	-0.251788	-0.157368	-1.68749	-1.4619	-1.33546	-0.928583	-1.3264		Ribosome
YLR325C	RPL38	Protein component of the large (60S) ribosomal subunit, has similarity to rat L38 ribosomal protein	Ribosome	11144.8	4434.98	4869.53	10175.8	10199.2	4600.79	5109.85	3574.78	7045.14	5461.6		0.035439	0.0141125	0.0154447	0.0322144	0.0322417	0.0145919	0.0162868	0.0113288	0.0223501	0.0173515		0	-1.32937	-1.19452	-0.131229	-0.127915	-1.27642	-1.12502	-1.64044	-0.66167	-1.02898		Ribosome
YLR340W	RPP0	Conserved ribosomal protein P0 of the ribosomal stalk, which is involved in interaction between translational elongation factors and the ribosome; similar to rat P0, human P0, and E. coli L10e; phosphorylated on serine 302	Ribosome	67830.8	34229.9	33073.8	69392.3	67885.8	33898.2	32278.1	45637	40098.1	36986.8		0.215693	0.108922	0.1049	0.219681	0.2146	0.107512	0.102881	0.144628	0.127208	0.117507		0	-0.986683	-1.03625	0.0328351	0.00116932	-1.00073	-1.07138	-0.571737	-0.758407	-0.87493		Ribosome
YLR344W	RPL26A	Protein component of the large (60S) ribosomal subunit, nearly identical to Rpl26Bp and has similarity to E. coli L24 and rat L26 ribosomal proteins; binds to 5.8S rRNA	Ribosome	1671.53	698.063	683.78	1540.35	1560.85	731.896	823.628	740.723	1114.17	915.521		0.00531525	0.00222129	0.00216874	0.00487642	0.00493415	0.00232128	0.00262518	0.00234742	0.00353461	0.00290861		0	-1.25974	-1.28957	-0.117911	-0.0988373	-1.19146	-1.0211	-1.17416	-0.5852	-0.868504		Ribosome
YLR388W	RPS29A	Protein component of the small (40S) ribosomal subunit; nearly identical to Rps29Bp and has similarity to rat S29 and E. coli S14 ribosomal proteins	Ribosome	3771.81	2839.41	2086.21	5464.33	4701.73	2288.6	2180.07	2710.41	2831.13	2549.95		0.0119939	0.00903524	0.00661683	0.0172989	0.0148631	0.00725852	0.00694862	0.00858955	0.00898151	0.00810118		0	-0.409666	-0.854373	0.534788	0.317935	-0.720792	-0.790883	-0.476746	-0.413879	-0.564788		Ribosome
YLR406C	RPL31B	Protein component of the large (60S) ribosomal subunit, nearly identical to Rpl31Ap and has similarity to rat L31 ribosomal protein; associates with the karyopherin Sxm1p; loss of both Rpl31p and Rpl39p confers lethality	Ribosome	3573.01	1470.29	1448.77	2872.04	3327.35	1411.35	1639.41	1105.85	1974.78	1690.29		0.0113617	0.00467858	0.00459506	0.00909226	0.0105184	0.00447624	0.00522535	0.00350455	0.00626482	0.00537004		0	-1.28104	-1.30231	-0.315064	-0.102766	-1.34006	-1.12396	-1.69198	-0.855448	-1.07987		Ribosome
YLR441C	RPS1A	Ribosomal protein 10 (rp10) of the small (40S) subunit; nearly identical to Rps1Bp and has similarity to rat S3a ribosomal protein	Ribosome	57059.9	32211	31726	56997	53844.2	27489.5	28385.1	31669.3	35792.7	31246.2		0.181443	0.102498	0.100625	0.18044	0.170212	0.0871857	0.0904729	0.100363	0.113549	0.099269		0	-0.824924	-0.846812	-0.00159123	-0.0836863	-1.0536	-1.00734	-0.849392	-0.672812	-0.868796		Ribosome
YLR448W	RPL6B	Protein component of the large (60S) ribosomal subunit, has similarity to Rpl6Ap and to rat L6 ribosomal protein; binds to 5.8S rRNA	Ribosome	34231	15269.8	14611.8	30172	31053.5	13437.1	13877	11662.4	17024.1	13915		0.10885	0.0485898	0.0463442	0.0955181	0.0981662	0.0426171	0.0442307	0.0369593	0.0540075	0.0442079		0	-1.16462	-1.22817	-0.182093	-0.140548	-1.34908	-1.30261	-1.55344	-1.00772	-1.29866		Ribosome
YML063W	RPS1B	Ribosomal protein 10 (rp10) of the small (40S) subunit; nearly identical to Rps1Ap and has similarity to rat S3a ribosomal protein	Ribosome	5570.68	2202.09	2379.25	5213.44	5125.22	2440.09	2464.32	2739.51	2872.79	2720.66		0.0177141	0.00700723	0.00754627	0.0165046	0.0162018	0.00773899	0.00785462	0.00868177	0.00911368	0.00864352		0	-1.33898	-1.22735	-0.0956178	-0.12024	-1.19092	-1.17666	-1.02394	-0.955401	-1.0339		Ribosome
YML073C	RPL6A	N-terminally acetylated protein component of the large (60S) ribosomal subunit, has similarity to Rpl6Bp and to rat L6 ribosomal protein; binds to 5.8S rRNA	Ribosome	14945.1	6092.11	6328.18	14460.4	14685.5	6668.66	5906.42	5825.96	8432.09	6781.66		0.0475235	0.0193856	0.0200711	0.0457785	0.0464237	0.0211503	0.0188257	0.018463	0.0267501	0.0215453		0	-1.29466	-1.23981	-0.0475651	-0.0252802	-1.1642	-1.33932	-1.3591	-0.82571	-1.13996		Ribosome
YMR121C	RPL15B	Protein component of the large (60S) ribosomal subunit, nearly identical to Rpl15Ap and has similarity to rat L15 ribosomal protein; binds to 5.8 S rRNA	Ribosome	1624.18	1049.89	2329.47	1632.3	1644.46	1362.1	2387.17	2514.2	1844.04	1592.69		0.00516469	0.00334084	0.00738838	0.00516751	0.00519846	0.00432004	0.00760871	0.00796774	0.00585006	0.00505997		0	-0.629473	0.52029	0.00719471	0.0179024	-0.253879	0.55559	0.630388	0.183158	-0.028246		Ribosome
YMR142C	RPL13B	Protein component of the large (60S) ribosomal subunit, nearly identical to Rpl13Ap; not essential for viability; has similarity to rat L13 ribosomal protein	Ribosome	38275.6	20347.2	11645.7	38589.6	38400.9	11763	14008.2	17314.5	20241.9	16611.5		0.121712	0.0647465	0.0369367	0.122166	0.121393	0.0373075	0.0446488	0.0548713	0.0642157	0.0527746		0	-0.911595	-1.71663	0.0117871	0.00471513	-1.70217	-1.45015	-1.14444	-0.91908	-1.20424		Ribosome
YMR194W	RPL36A	N-terminally acetylated protein component of the large (60S) ribosomal subunit, nearly identical to Rpl36Bp and has similarity to rat L36 ribosomal protein; binds to 5.8 S rRNA	Ribosome	12612.6	4564.01	4614.3	10421.5	12500.7	5006.97	4744.44	3963.91	5755.8	4686.72		0.0401065	0.0145231	0.0146352	0.0329922	0.0395172	0.0158801	0.0151221	0.012562	0.0182598	0.0148897		0	-1.46649	-1.45068	-0.275303	-0.0128568	-1.33286	-1.41056	-1.66987	-1.13178	-1.42822		Ribosome
YMR230W	RPS10B	Protein component of the small (40S) ribosomal subunit; nearly identical to Rps10Ap and has similarity to rat ribosomal protein S10	Ribosome	26673.1	26889.6	12378.1	30551.6	23926.3	11901.1	11854.6	20345	15209.7	13222.2		0.0848171	0.0855649	0.0392596	0.0967198	0.0756357	0.0377455	0.0377846	0.0644753	0.0482514	0.0420069		0	0.0116628	-1.1076	0.195862	-0.156788	-1.16429	-1.16994	-0.390711	-0.810394	-1.01242		Ribosome
YMR242C	RPL20A	Protein component of the large (60S) ribosomal subunit, nearly identical to Rpl20Bp and has similarity to rat L18a ribosomal protein	Ribosome	34204.9	14882.1	13932.1	37370.6	35165.3	14930.7	15385.4	11968.8	20652.7	17904.4		0.108767	0.0473561	0.0441884	0.118307	0.111164	0.0473542	0.0490384	0.0379303	0.0655189	0.0568822		0	-1.20062	-1.29579	0.127701	0.0399495	-1.19592	-1.15264	-1.51492	-0.727873	-0.933889		Ribosome
YNL067W	RPL9B	Protein component of the large (60S) ribosomal subunit, nearly identical to Rpl9Ap and has similarity to E. coli L6 and rat L9 ribosomal proteins	Ribosome	5823.18	5186.4	6196.66	5093.6	5532.79	5326.75	6152.68	5590.16	7502.98	5904.42		0.018517	0.0165036	0.0196539	0.0161252	0.0174902	0.0168943	0.0196107	0.0177158	0.0238026	0.0187583		0	-0.167074	0.0896836	-0.193122	-0.0738	-0.128552	0.0794077	-0.0589176	0.365656	0.0199881		Ribosome
YNL069C	RPL16B	N-terminally acetylated protein component of the large (60S) ribosomal subunit, binds to 5.8 S rRNA; has similarity to Rpl16Ap, E. coli L13 and rat L13a ribosomal proteins; transcriptionally regulated by Rap1p	Ribosome	20103	7596.53	10452	16030.9	20248	7535.23	8507.85	10443.5	11686.2	8061.74		0.063925	0.0241728	0.0331506	0.0507504	0.0640079	0.0238987	0.0271174	0.0330965	0.0370735	0.0256121		0	-1.404	-0.943632	-0.326555	0.0103686	-1.41569	-1.24054	-0.944806	-0.782605	-1.31825		Ribosome
YNL096C	RPS7B	Protein component of the small (40S) ribosomal subunit, nearly identical to Rps7Ap; interacts with Kti11p; deletion causes hypersensitivity to zymocin; has similarity to rat S7 and Xenopus S8 ribosomal proteins	Ribosome	42447.1	30363.6	21056.5	47947.6	38497.5	21598.2	20314	24377.2	24987.4	23521.1		0.134976	0.0966195	0.0667849	0.151792	0.121698	0.0685008	0.0647476	0.0772537	0.0792703	0.0747264		0	-0.483323	-1.0114	0.175793	-0.140901	-0.974755	-1.06319	-0.800134	-0.764465	-0.85171		Ribosome
YNL178W	RPS3	Protein component of the small (40S) ribosomal subunit, has apurinic/apyrimidinic (AP) endonuclease activity; essential for viability; has similarity to E. coli S3 and rat S3 ribosomal proteins	Ribosome	60669	33095.7	33609.4	60583.9	63482.6	32080.2	31334.9	30127.3	40709.1	32548		0.19292	0.105313	0.106599	0.191796	0.200681	0.101746	0.0998749	0.0954763	0.129146	0.103405		0	-0.874316	-0.852095	-0.00202508	0.0654017	-0.919276	-0.953189	-1.00989	-0.575608	-0.898391		Ribosome
YNL301C	RPL18B	Protein component of the large (60S) ribosomal subunit, identical to Rpl18Ap and has similarity to rat L18 ribosomal protein	Ribosome	23512.3	12187.2	15104.2	24514.7	20128.2	12746.9	14734.8	15413.7	14143.9	14888		0.0747661	0.0387807	0.047906	0.0776083	0.0636292	0.0404281	0.0469648	0.0488475	0.0448703	0.0472991		0	-0.948049	-0.638466	0.0602314	-0.224198	-0.883269	-0.674188	-0.609202	-0.733236	-0.659266		Ribosome
YNL302C	RPS19B	Protein component of the small (40S) ribosomal subunit, required for assembly and maturation of pre-40 S particles; mutations in human RPS19 are associated with Diamond Blackfan anemia; nearly identical to Rps19Ap	Ribosome	36182.2	20866	17774.1	39291.7	36201.2	19297.8	18755.3	20142.3	22345.8	20915.4		0.115055	0.0663973	0.0563741	0.124389	0.114439	0.0612049	0.0597794	0.0638329	0.0708901	0.0664481		0	-0.794126	-1.0255	0.118944	0.000757389	-0.906844	-0.947982	-0.845052	-0.695276	-0.790715		Ribosome
YOL039W	RPP2A	Ribosomal protein P2 alpha, a component of the ribosomal stalk, which is involved in the interaction between translational elongation factors and the ribosome; regulates the accumulation of P1 (Rpp1Ap and Rpp1Bp) in the cytoplasm	Ribosome	10168.1	7367.71	8716.03	13491.1	13446.1	7072.52	9001.83	12568.4	8367.97	9339.96		0.0323333	0.0234447	0.0276446	0.0427099	0.0425058	0.0224312	0.0286919	0.0398305	0.0265467	0.029673		0	-0.464762	-0.222307	0.407958	0.403138	-0.523754	-0.17576	0.305751	-0.281101	-0.122562		Ribosome
YOL040C	RPS15	Protein component of the small (40S) ribosomal subunit; has similarity to E. coli S19 and rat S15 ribosomal proteins	Ribosome	19791.2	8176.12	8754.22	18618.8	17806.8	8064.64	8638.18	8968.83	10696.8	8662.7		0.0629335	0.0260171	0.0277658	0.0589431	0.0562908	0.0255778	0.0275328	0.0284231	0.0339347	0.0275214		0	-1.27537	-1.17681	-0.088099	-0.152431	-1.29518	-1.19606	-1.14187	-0.88768	-1.19197		Ribosome
YOL127W	RPL25	Primary rRNA-binding ribosomal protein component of the large (60S) ribosomal subunit, has similarity to E. coli L23 and rat L23a ribosomal proteins; binds to 25S rRNA via a conserved C-terminal motif	Ribosome	32477.3	10641.4	12451.7	29788.1	32492.6	12542.7	13406.3	14141	18870.6	15892.1		0.103274	0.0338618	0.039493	0.0943027	0.102715	0.0397804	0.0427304	0.0448142	0.0598653	0.0504891		0	-1.60974	-1.38309	-0.124696	0.000679491	-1.37258	-1.27652	-1.19955	-0.783291	-1.03112		Ribosome
YOR063W	RPL3	Protein component of the large (60S) ribosomal subunit, has similarity to E. coli L3 and rat L3 ribosomal proteins; involved in the replication and maintenance of killer double stranded RNA virus	Ribosome	71628.1	22909	27340.4	68278	69376.9	22719.2	25838.4	30084.2	38211.6	28124.8		0.227768	0.0728983	0.0867155	0.216153	0.219314	0.0720562	0.0823557	0.0953398	0.121223	0.0893523		0	-1.64461	-1.38949	-0.0691049	-0.0460703	-1.65661	-1.47101	-1.25152	-0.906515	-1.34868		Ribosome
YOR096W	RPS7A	Protein component of the small (40S) ribosomal subunit, nearly identical to Rps7Bp; interacts with Kti11p; deletion causes hypersensitivity to zymocin; has similarity to rat S7 and Xenopus S8 ribosomal proteins	Ribosome	3718.62	1668.58	1902.93	3244.43	3542.04	1567.22	1668.73	1772.08	2126	1567.97		0.0118247	0.00530956	0.00603552	0.0102712	0.0111971	0.00497059	0.0053188	0.00561589	0.00674455	0.00498143		0	-1.15615	-0.966545	-0.196802	-0.0701868	-1.24656	-1.15602	-1.06932	-0.806626	-1.24587		Ribosome
YOR234C	RPL33B	Ribosomal protein L37 of the large (60S) ribosomal subunit, nearly identical to Rpl33Ap and has similarity to rat L35a; rpl33b null mutant exhibits normal growth while rpl33a rpl33b double null mutant is inviable	Ribosome	24480.6	9442.39	9848.06	21874.7	23456.6	8898.49	9962.15	6502.6	13803	10690.2		0.0778452	0.0300465	0.0312351	0.0692506	0.0741509	0.0282224	0.0317527	0.0206074	0.0437888	0.0339627		0	-1.37441	-1.31373	-0.162376	-0.061645	-1.46001	-1.29711	-1.91255	-0.826657	-1.19535		Ribosome
YOR369C	RPS12	Protein component of the small (40S) ribosomal subunit; has similarity to rat ribosomal protein S12	Ribosome	22142.1	11267	8744.64	18726.5	17365.6	8451.55	8738.75	12639	10357.7	8946.24		0.0704091	0.0358525	0.0277354	0.0592841	0.0548961	0.0268049	0.0278533	0.0400542	0.0328589	0.0284222		0	-0.974689	-1.34032	-0.241711	-0.35056	-1.3895	-1.34129	-0.80891	-1.09609	-1.30744		Ribosome
YPL081W	RPS9A	Protein component of the small (40S) ribosomal subunit; nearly identical to Rps9Bp and has similarity to E. coli S4 and rat S9 ribosomal proteins	Ribosome	602.76	390.32	664.663	428.487	468.297	392.284	595.628	487.504	683.82	469.731		0.0019167	0.00124203	0.00210811	0.0013565	0.00148038	0.00124417	0.00189847	0.00154495	0.00216936	0.00149233		0	-0.626926	0.141039	-0.492332	-0.36416	-0.619685	-0.0171721	-0.30617	0.182033	-0.359749		Ribosome
YPL131W	RPL5	Protein component of the large (60S) ribosomal subunit with similarity to E. coli L18 and rat L5 ribosomal proteins; binds 5S rRNA and is required for 60S subunit assembly	Ribosome	30581.8	13343.9	14296.1	30261.8	29211.9	12279.5	13214.5	15275.1	17232.4	15550.1		0.0972462	0.0424614	0.0453429	0.0958023	0.0923445	0.0389457	0.0421191	0.0484083	0.0546683	0.0494026		0	-1.19649	-1.09705	-0.0151755	-0.0661171	-1.31642	-1.21055	-1.00149	-0.82755	-0.975749		Ribosome
YPL143W	RPL33A	N-terminally acetylated ribosomal protein L37 of the large (60S) ribosomal subunit, nearly identical to Rpl33Bp and has similarity to rat L35a; rpl33a null mutant exhibits slow growth while rpl33a rpl33b double null mutant is inviable	Ribosome	5113.52	1836.66	1700.1	4513.63	4524.83	1592.59	1693.11	1297.48	2522.99	2097.29		0.0162603	0.0058444	0.00539221	0.0142892	0.0143039	0.00505106	0.00539651	0.00411184	0.00800397	0.00666308		0	-1.47723	-1.5887	-0.180029	-0.176453	-1.68294	-1.59464	-1.9786	-1.01918	-1.28579		Ribosome
YPL198W	RPL7B	Protein component of the large (60S) ribosomal subunit, nearly identical to Rpl7Ap and has similarity to E. coli L30 and rat L7 ribosomal proteins; contains a conserved C-terminal Nucleic acid Binding Domain (NDB2)	Ribosome	1426.2	637.377	1120.15	1155.25	1117.91	651.812	1301.13	847.901	1072.56	788.11		0.00453513	0.00202819	0.00355278	0.00365727	0.00353393	0.00206729	0.00414714	0.00268708	0.0034026	0.00250382		0	-1.16196	-0.348484	-0.303971	-0.351372	-1.12965	-0.132411	-0.750209	-0.411118	-0.855707		Ribosome
YPL249C-A	RPL36B	Protein component of the large (60S) ribosomal subunit, nearly identical to Rpl36Ap and has similarity to rat L36 ribosomal protein; binds to 5.8 S rRNA	Ribosome	4522.78	1779.29	2379.37	3355.52	4726.79	2273.2	1927.22	1982.73	2840.11	1973.32		0.0143819	0.00566185	0.00754665	0.0106229	0.0149423	0.00720968	0.0061427	0.00628346	0.00901	0.00626923		0	-1.34591	-0.92663	-0.430673	0.0636509	-0.992485	-1.23069	-1.18972	-0.671263	-1.19658		Ribosome	7.07541	3.41373	3.29358	6.85125	6.86634	3.01535	3.16687	3.44654	4.11049	3.45455		0
YAL033W	POP5	Subunit of both RNase MRP and nuclear RNase P; RNase MRP cleaves pre-rRNA, while nuclear RNase P cleaves tRNA precursors to generate mature 5' ends and facilitates turnover of nuclear RNAs	RiBi	1726.04	1042.42	1322.61	1715.81	1954.05	1040.39	1005.72	1267.28	1189.23	1418.56		0.00548859	0.00331707	0.00419492	0.00543188	0.00617713	0.0032997	0.00320557	0.00401613	0.00377273	0.00450676		0	-0.727529	-0.384078	-0.00857609	0.179001	-0.730341	-0.779237	-0.445731	-0.537438	-0.283039		RiBi
YBL018C	POP8	Subunit of both RNase MRP and nuclear RNase P; RNase MRP cleaves pre-rRNA, while nuclear RNase P cleaves tRNA precursors to generate mature 5' ends and facilitates turnover of nuclear RNAs	RiBi	1337.02	579.62	686.893	1207.13	1195.53	599.929	704.908	754.325	952.431	705.317		0.00425155	0.0018444	0.00217862	0.00382151	0.0037793	0.00190273	0.00224678	0.00239053	0.0030215	0.00224079		0	-1.20584	-0.960864	-0.14744	-0.161371	-1.15616	-0.923514	-0.825763	-0.489335	-0.922677		RiBi
YBR167C	POP7	Subunit of both RNase MRP and nuclear RNase P; RNase MRP cleaves pre-rRNA, while nuclear RNase P cleaves tRNA precursors to generate mature 5' ends and facilitates turnover of nuclear RNAs	RiBi	1616	1093.28	1199.83	1736.51	2064.31	1462.48	1072.07	993.592	1484.71	1497.57		0.00513867	0.00347891	0.0038055	0.00549742	0.00652569	0.0046384	0.00341705	0.00314879	0.00471011	0.00475777		0	-0.563764	-0.429597	0.103764	0.353232	-0.14401	-0.592028	-0.701702	-0.122246	-0.109804		RiBi
YBR257W	POP4	Subunit of both RNase MRP and nuclear RNase P; RNase MRP cleaves pre-rRNA, while nuclear RNase P cleaves tRNA precursors to generate mature 5' ends and facilitates turnover of nuclear RNAs; binds to the RPR1 RNA subunit in RNase P	RiBi	2098.15	1692.97	1921.84	2365.96	2265.57	1911.86	1823.89	1624.56	1906.76	2053.68		0.00667185	0.00538717	0.0060955	0.00749012	0.00716191	0.00606365	0.00581335	0.00514839	0.00604903	0.00652453		0	-0.309561	-0.12663	0.173308	0.110756	-0.134141	-0.202099	-0.369069	-0.137995	-0.0309064		RiBi
YCL031C	RRP7	Essential protein involved in rRNA processing and ribosome biogenesis	RiBi	7324.75	3139.88	3643.31	7174.27	7885.64	3739.1	4305.85	4498.75	5450.33	4430.01		0.0232918	0.00999136	0.0115555	0.0227122	0.024928	0.0118589	0.0137242	0.014257	0.0172907	0.0140741		0	-1.22207	-1.00753	-0.0299475	0.106448	-0.970088	-0.766481	-0.703255	-0.426436	-0.72547		RiBi
YCR057C	PWP2	Conserved 90S pre-ribosomal component essential for proper endonucleolytic cleavage of the 35 S rRNA precursor at A0, A1, and A2 sites; contains eight WD-repeats; PWP2 deletion leads to defects in cell cycle and bud morphogenesis	RiBi	16244.9	8703.36	8273.21	16730.9	17517.5	8383.29	8908.97	7234.46	9405.21	9021.82		0.0516567	0.0276948	0.0262401	0.0529664	0.0553762	0.0265884	0.0283959	0.0229267	0.0298372	0.0286623		0	-0.900342	-0.973468	0.0425282	0.10881	-0.954398	-0.866656	-1.16703	-0.788455	-0.848496		RiBi
YDL014W	NOP1	Nucleolar protein, component of the small subunit processome complex, which is required for processing of pre-18S rRNA; has similarity to mammalian fibrillarin	RiBi	24464.8	12175.8	13001.5	24702.1	24556.8	12911.5	12016	14180.4	15159.4	13588.1		0.0777949	0.0387444	0.0412368	0.0782015	0.0776288	0.0409501	0.038299	0.0449391	0.0480919	0.0431693		0	-1.00669	-0.912029	0.0139262	0.00541509	-0.922051	-1.02575	-0.786809	-0.690495	-0.848364		RiBi
YDL166C	FAP7	Essential NTPase required for small ribosome subunit synthesis, mediates processing of the 20S pre-rRNA at site D in the cytoplasm but associates only transiently with 43S preribosomes via Rps14p, may be the endonuclease for site D	RiBi	3804.77	2596.6	2781.49	3885.18	4300.85	3089.37	2488.04	2537.66	3180.99	3015.54		0.0120987	0.00826259	0.00882205	0.0122996	0.0135958	0.00979824	0.00793022	0.00804209	0.0100914	0.00958035		0	-0.551185	-0.451951	0.0301722	0.176813	-0.300497	-0.6128	-0.58431	-0.258333	-0.335393		RiBi
YDL208W	NHP2	Nuclear protein related to mammalian high mobility group (HMG) proteins, essential for function of H/ACA-type snoRNPs, which are involved in 18S rRNA processing	RiBi	12885.8	2718.01	3865.57	10531.9	11837.9	3248.07	3919.67	4202.31	6159.41	4747.1		0.0409752	0.00864893	0.0122604	0.0333417	0.0374219	0.0103016	0.0124933	0.0133175	0.0195402	0.0150815		0	-2.24516	-1.73703	-0.291016	-0.122369	-1.98813	-1.71698	-1.61653	-1.06492	-1.44066		RiBi
YDR060W	MAK21	'Constituent of 66S pre-ribosomal particles, required for large (60S) ribosomal subunit biogenesis; involved in nuclear export of pre-ribosomes; required for maintenance of dsRNA virus; homolog of human CAATT-binding protein'	RiBi	23409.8	10087.5	11770.3	21306.2	22239.7	10353.3	11774.9	9259.33	12507.2	12617.8		0.0744402	0.0320993	0.0373319	0.0674508	0.070304	0.0328365	0.0375306	0.0293437	0.039678	0.0400867		0	-1.21454	-0.991962	-0.135839	-0.0739753	-1.17702	-0.991398	-1.33813	-0.904354	-0.891652		RiBi
YDR324C	UTP4	Subunit of U3-containing 90S preribosome and Small Subunit (SSU) processome complexes involved in production of 18S rRNA and assembly of small ribosomal subunit; member of t-Utp subcomplex involved with transcription of 35S rRNA transcript	RiBi	13752.1	6586.24	8174.41	13306.1	14987.9	7372.21	8124.38	6628.49	8975.16	7971.13		0.0437299	0.020958	0.0259268	0.0421242	0.0473797	0.0233817	0.0258951	0.0210063	0.0284729	0.0253242		0	-1.06212	-0.750465	-0.0475642	0.124146	-0.899483	-0.759322	-1.0529	-0.615642	-0.786796		RiBi
YDR339C	FCF1	Putative PINc domain nuclease required for early cleavages of 35S pre-rRNA and maturation of 18S rRNA; component of the SSU (small subunit) processome involved in 40S ribosomal subunit biogenesis; copurifies with Faf1p	RiBi	1218.41	352.066	544.737	1539.38	1927.36	424.295	616.023	401.951	859.808	622.067		0.00387439	0.0011203	0.00172774	0.00487335	0.00609276	0.00134569	0.00196347	0.00127382	0.00272767	0.0019763		0	-1.79108	-1.16137	0.33735	0.661626	-1.52186	-0.983944	-1.59991	-0.502913	-0.969858		RiBi
YDR398W	UTP5	Subunit of U3-containing Small Subunit (SSU) processome complex involved in production of 18S rRNA and assembly of small ribosomal subunit	RiBi	9013.49	4329.83	4800.26	8361.81	9197.19	4828.9	5349.77	4382.47	6096.28	5012.73		0.0286617	0.0137779	0.015225	0.0264717	0.0290741	0.0153153	0.0170515	0.0138885	0.0193399	0.0159254		0	-1.05778	-0.908973	-0.108271	0.0291073	-0.900391	-0.752609	-1.04034	-0.564157	-0.846489		RiBi
YDR449C	UTP6	Nucleolar protein, component of the small subunit (SSU) processome containing the U3 snoRNA that is involved in processing of pre-18S rRNA	RiBi	12297.7	5390.71	5844.43	12413.7	12662	5939.17	6470.9	5014.63	7139.63	7071.81		0.0391051	0.0171537	0.0185368	0.0392991	0.0400271	0.0188367	0.0206249	0.0158919	0.0226499	0.0224671		0	-1.18984	-1.07325	0.0135447	0.0421168	-1.05006	-0.92635	-1.29417	-0.784467	-0.798237		RiBi
YDR478W	SNM1	Subunit of RNase MRP, which cleaves pre-rRNA and has a role in cell cycle-regulated degradation of daughter cell-specific mRNAs; binds to the NME1 RNA subunit of RNase MRP	RiBi	285.94	145.453	169.554	335.816	383.208	205.035	159.764	167.172	220.985	180.283		0.000909253	0.000462843	0.000537774	0.00106312	0.0012114	0.000650289	0.000509222	0.000529784	0.000701056	0.000572758		0	-0.975159	-0.753968	0.231959	0.422415	-0.479842	-0.83977	-0.774379	-0.371764	-0.665449		RiBi
YEL026W	SNU13	RNA binding protein, part of U3 snoRNP involved in rRNA processing, part of U4/U6-U5 tri-snRNP involved in mRNA splicing, similar to human 15.5K protein	RiBi	7587.98	3011.19	3222.32	7030.02	7459.72	3475.89	2641.17	4956.11	3605.62	3229.1		0.0241288	0.00958185	0.0102202	0.0222555	0.0235816	0.0110241	0.0084183	0.0157064	0.0114385	0.0102588		0	-1.33338	-1.23562	-0.110187	-0.0245944	-1.12633	-1.52254	-0.614508	-1.07347	-1.23258		RiBi
YER006W	NUG1	GTPase that associates with nuclear 60S pre-ribosomes, required for export of 60S ribosomal subunits from the nucleus	RiBi	16424.3	4045.12	6462.69	13980.9	17092.4	4501.66	5223.76	5453.13	7512.13	5655.48		0.0522272	0.0128719	0.0204977	0.0442605	0.0540324	0.0142775	0.0166499	0.0172815	0.0238316	0.0179674		0	-2.02158	-1.34563	-0.232375	0.0575231	-1.8673	-1.65267	-1.59068	-1.12854	-1.53811		RiBi
YGL019W	CKB1	Beta regulatory subunit of casein kinase 2 (CK2), a Ser/Thr protein kinase with roles in cell growth and proliferation; CK2, comprised of CKA1, CKA2, CKB1 and CKB2, has many substrates including transcription factors and all RNA polymerases	RiBi	2363.1	2157.67	2134.58	2951.43	2564.51	2395.34	2056.48	2953.29	2276.56	2560.11		0.00751436	0.00686588	0.00677025	0.00934359	0.00810692	0.00759706	0.00655469	0.00935926	0.00722219	0.00813346		0	-0.131206	-0.146728	0.320733	0.118003	0.0195498	-0.200504	0.321642	-0.0538252	0.115525		RiBi
YGL099W	LSG1	Putative GTPase involved in 60S ribosomal subunit biogenesis; required for the release of Nmd3p from 60S subunits in the cytoplasm	RiBi	24037.8	8273.05	10500	20986.6	23864.1	9883.4	10538.5	9971.34	12714.2	10955.2		0.0764371	0.0263255	0.0333028	0.0664391	0.0754391	0.0313462	0.0335897	0.0316001	0.0403347	0.0348046		0	-1.53881	-1.19492	-0.195836	-0.0104629	-1.28223	-1.18964	-1.26945	-0.918864	-1.13369		RiBi
YGL173C	XRN1	Evolutionarily-conserved 5'-3' exonuclease component of cytoplasmic processing (P) bodies involved in mRNA decay; plays a role in microtubule-mediated processes, filamentous growth, ribosomal RNA maturation, and telomere maintenance	RiBi	56393.5	31854.8	33290.6	52243.1	54647.3	34826	34083.8	38470.9	41502.8	35652.3		0.179324	0.101365	0.105588	0.16539	0.172751	0.110454	0.108637	0.121918	0.131664	0.113267		0	-0.824018	-0.760414	-0.110288	-0.0453787	-0.695364	-0.726443	-0.551761	-0.44232	-0.661534		RiBi
YGR030C	POP6	Subunit of both RNase MRP and nuclear RNase P; RNase MRP cleaves pre-rRNA, while nuclear RNase P cleaves tRNA precursors to generate mature 5' ends and facilitates turnover of nuclear RNAs	RiBi	379.972	258.472	386.96	425.588	459.025	309.157	282.535	335.813	364.476	381.241		0.00120826	0.000822479	0.00122732	0.00134732	0.00145107	0.000980522	0.000900534	0.00106422	0.00115627	0.0012112		0	-0.555885	0.0262913	0.163564	0.27268	-0.297553	-0.427464	-0.178235	-0.0600693	0.00481017		RiBi
YGR090W	UTP22	Possible U3 snoRNP protein involved in maturation of pre-18S rRNA, based on computational analysis of large-scale protein-protein interaction data	RiBi	29102.4	15094.4	13887.8	27765.2	28278.9	14538.6	18022.6	14621.3	19734.4	17162.1		0.0925419	0.0480316	0.0440479	0.0878986	0.0893951	0.0461106	0.0574441	0.0463363	0.0626057	0.0545239		0	-0.947125	-1.06732	-0.0678603	-0.0414121	-1.00125	-0.691331	-0.993067	-0.560425	-0.761912		RiBi
YGR128C	UTP8	Nucleolar protein required for export of tRNAs from the nucleus; also copurifies with the small subunit (SSU) processome containing the U3 snoRNA that is involved in processing of pre-18S rRNA	RiBi	12577.5	5689.86	5881.35	12297.1	13624.3	5849	6893.16	5870.17	7477.73	7184.61		0.0399948	0.0181056	0.0186539	0.03893	0.0430691	0.0185507	0.0219708	0.0186031	0.0237224	0.0228255		0	-1.14438	-1.09663	-0.0325271	0.115337	-1.10458	-0.867608	-1.09937	-0.750173	-0.807863		RiBi
YGR218W	CRM1	Major karyopherin, involved in export of proteins, RNAs, and ribosomal subunits from the nucleus; exportin	RiBi	22976.2	20667.2	15846.1	23561.5	23286.4	17382.8	19111.2	15284.8	17883.7	18929.9		0.0730614	0.0657647	0.0502591	0.0745906	0.0736129	0.0551313	0.0609138	0.048439	0.0567345	0.0601402		0	-0.152797	-0.536012	0.0362912	0.0193474	-0.40248	-0.265722	-0.588043	-0.361495	-0.279473		RiBi
YGR276C	RNH70	3'-5' exoribonuclease; required for maturation of 3' ends of 5S rRNA and tRNA-Arg3 from dicistronic transcripts	RiBi	5227.95	2498.44	2874.19	4871.59	5082.84	2892.11	3111.31	1871.84	3328.87	3338.48		0.0166242	0.00795024	0.00911607	0.0154224	0.0160679	0.00917261	0.00991679	0.00593204	0.0105606	0.0106063		0	-1.06522	-0.86309	-0.101853	-0.0406105	-0.854123	-0.748723	-1.48179	-0.651213	-0.647054		RiBi
YGR285C	ZUO1	'Ribosome-associated chaperone, functions in ribosome biogenesis and, in partnership with Ssz1p and SSb1/2, as a chaperone for nascent polypeptide chains; contains a DnaJ domain and functions as a J-protein partner for Ssb1p and Ssb2p'	RiBi	31085.6	14065.1	15287.2	27766.7	30418.8	14384.9	14396.1	15008.9	20022	15282.4		0.0988482	0.0447563	0.0484864	0.0879034	0.0961598	0.0456231	0.0458852	0.0475647	0.0635181	0.0485521		0	-1.14413	-1.02392	-0.162891	-0.0312832	-1.11169	-1.11057	-1.05043	-0.63466	-1.02438		RiBi
YHR062C	RPP1	Subunit of both RNase MRP and nuclear RNase P; RNase MRP cleaves pre-rRNA, while nuclear RNase P cleaves tRNA precursors to generate mature 5' ends and facilitates turnover of nuclear RNAs	RiBi	1818.89	1015.69	1281.81	1592.07	1693.12	1091.38	1047.15	1173.87	1099.32	1316.83		0.00578384	0.00323201	0.00406552	0.00504015	0.00535228	0.00346142	0.00333762	0.00372011	0.0034875	0.00418356		0	-0.840598	-0.504876	-0.192155	-0.103374	-0.736905	-0.79659	-0.631786	-0.726447	-0.465989		RiBi
YHR072W	ERG7	Lanosterol synthase, an essential enzyme that catalyzes the cyclization of squalene 2,3-epoxide, a step in ergosterol biosynthesis	RiBi	3657.56	3258.68	3220.23	4389.97	4562.58	3533.22	3108.49	4072.13	3584.99	3904.44		0.0116306	0.0103694	0.0102136	0.0138977	0.0144232	0.011206	0.0099078	0.012905	0.0113731	0.0124044		0	-0.166594	-0.183718	0.26333	0.318968	-0.0498979	-0.234668	0.154902	-0.0289124	0.0942341		RiBi
YHR089C	GAR1	Protein component of the H/ACA snoRNP pseudouridylase complex, involved in the modification and cleavage of the 18S pre-rRNA	RiBi	6241.51	2921.01	3142.33	6358.5	6198.06	2955.34	3074.72	3038.2	3540.69	3450.96		0.0198472	0.00929489	0.00996653	0.0201296	0.0195933	0.00937315	0.00980017	0.00962835	0.0112325	0.0109637		0	-1.09543	-0.99006	0.0267914	-0.0100784	-1.07857	-1.02144	-1.03868	-0.817865	-0.854897		RiBi
YHR148W	IMP3	Component of the SSU processome, which is required for pre-18S rRNA processing, essential protein that interacts with Mpp10p and mediates interactions of Imp4p and Mpp10p with U3 snoRNA	RiBi	8660.73	3160.2	3922.14	7754.35	8328.36	3535.92	3411.84	2618.09	4531.2	3862.38		0.02754	0.010056	0.0124398	0.0245486	0.0263276	0.0112145	0.0108747	0.00829698	0.0143748	0.0122708		0	-1.45447	-1.14285	-0.159483	-0.0564562	-1.2924	-1.34394	-1.72597	-0.934595	-1.165		RiBi
YHR170W	NMD3	Protein involved in nuclear export of the large ribosomal subunit; acts as a Crm1p-dependent adapter protein for export of nascent ribosomal subunits through the nuclear pore complex	RiBi	5433.58	2835.16	3159.62	5802.97	6152.32	2992.46	2973.6	3524.83	3619.22	3388.86		0.0172781	0.00902171	0.0100214	0.018371	0.0194487	0.00949088	0.00947786	0.0111705	0.0114817	0.0107664		0	-0.938473	-0.782152	0.0948884	0.179227	-0.860571	-0.869692	-0.624349	-0.586224	-0.681103		RiBi
YHR196W	UTP9	Nucleolar protein, component of the small subunit (SSU) processome containing the U3 snoRNA that is involved in processing of pre-18S rRNA	RiBi	13580.4	6105.22	6998.43	12299	13330.7	6261.9	7224.36	6586.1	8101.38	6897.71		0.0431839	0.0194273	0.0221969	0.038936	0.0421409	0.0198602	0.0230265	0.020872	0.0257009	0.021914		0	-1.15341	-0.956423	-0.142985	-0.0267734	-1.11685	-0.910584	-1.04403	-0.745286	-0.977337		RiBi
YIL035C	CKA1	Alpha catalytic subunit of casein kinase 2 (CK2), a Ser/Thr protein kinase with roles in cell growth and proliferation; CK2, comprised of CKA1, CKA2, CKB1 and CKB2, has many substrates including transcription factors and all RNA polymerases	RiBi	2968.55	2305.94	2640.13	3158.35	3073.74	2620.03	2819.28	2792.93	2897.94	2899.66		0.00943961	0.00733769	0.0083737	0.00999866	0.00971669	0.00830969	0.00898599	0.00885107	0.00919346	0.0092122		0	-0.364403	-0.169149	0.0894126	0.0502367	-0.180175	-0.0744316	-0.087979	-0.0347307	-0.0338747		RiBi
YIR012W	SQT1	'Essential protein involved in a late step of 60S ribosomal subunit assembly or modification; contains multiple WD repeats; interacts with Qsr1p in a two-hybrid assay'	RiBi	3765.45	1890.22	2131.53	3671.83	3822.98	1918.53	2003.61	1470.91	2415.75	2363.6		0.0119737	0.00601484	0.00676057	0.0116242	0.0120852	0.00608481	0.00638618	0.00466146	0.00766376	0.00750914		0	-0.994268	-0.820933	-0.036323	0.0218754	-0.972821	-0.910221	-1.35611	-0.640351	-0.671836		RiBi
YJL069C	UTP18	Possible U3 snoRNP protein involved in maturation of pre-18S rRNA, based on computational analysis of large-scale protein-protein interaction data	RiBi	4263.61	1818.63	2193.37	4015.76	4334.87	2190.3	2136.28	1980.69	2435.61	2323.67		0.0135577	0.00578703	0.00695671	0.012713	0.0137034	0.00694675	0.00680904	0.006277	0.00772676	0.00738229		0	-1.22922	-0.958926	-0.0864024	0.0239133	-0.960947	-0.996975	-1.10607	-0.807792	-0.87567		RiBi
YJL109C	UTP10	Nucleolar protein, component of the small subunit (SSU) processome containing the U3 snoRNA that is involved in processing of pre-18S rRNA; mutant has increased aneuploidy tolerance	RiBi	30049.9	11059	12162	28880.7	29811.9	10409.9	13819.7	11332.7	14995.6	13903		0.0955549	0.0351906	0.0385742	0.0914301	0.0942412	0.033016	0.044048	0.0359144	0.0475722	0.0441698		0	-1.44214	-1.30498	-0.0572545	-0.0114719	-1.5294	-1.12063	-1.40687	-1.00282	-1.11196		RiBi
YJR002W	MPP10	Component of the SSU processome and 90S preribosome, required for pre-18S rRNA processing, interacts with and controls the stability of Imp3p and Imp4p, essential for viability; similar to human Mpp10p	RiBi	13350.5	4284.86	5467.59	11782.2	12594	4803.08	4861.37	3165.79	5993.5	5568.93		0.0424529	0.0136348	0.0173416	0.0372999	0.0398121	0.0152334	0.0154948	0.0100327	0.0190139	0.0176925		0	-1.63957	-1.28792	-0.180285	-0.0841572	-1.47486	-1.45746	-2.07626	-1.15542	-1.26142		RiBi
YKL009W	MRT4	'Protein involved in mRNA turnover and ribosome assembly, localizes to the nucleolus'	RiBi	10755.5	4101.37	4184.02	10980.9	11159.6	4596.16	4340.41	4230.13	5225.48	4822.56		0.0342011	0.0130509	0.0132705	0.0347632	0.0352777	0.0145772	0.0138343	0.0134057	0.0165774	0.0153212		0	-1.3909	-1.36211	0.0299217	0.0532107	-1.22657	-1.30917	-1.3463	-1.04144	-1.1572		RiBi
YKL186C	MTR2	mRNA transport regulator, essential nuclear protein; Mex67p and Mtr2p form a mRNA export complex which binds to RNA	RiBi	2361.56	1870.49	1666.52	2616.81	2494.02	1863.91	1596.81	2349.87	2043.72	2554.17		0.00750946	0.00595205	0.0052857	0.00828426	0.00788408	0.00591158	0.00508957	0.00744697	0.00648352	0.00811458		0	-0.336324	-0.502902	0.148069	0.0787328	-0.341408	-0.564548	-0.00715924	-0.208543	0.113114		RiBi
YLL034C	RIX7	Putative ATPase of the AAA family, required for export of pre-ribosomal large subunits from the nucleus; distributed between the nucleolus, nucleoplasm, and nuclear periphery depending on growth conditions	RiBi	15064.9	5264.56	5406.72	14500.8	14754	5481.7	6085.19	4865.08	6496.63	5562.82		0.0479045	0.0167523	0.0171485	0.0459064	0.0466403	0.0173858	0.0193955	0.0154179	0.02061	0.017673		0	-1.51681	-1.47837	-0.0550586	-0.030085	-1.4585	-1.30782	-1.63066	-1.21343	-1.4373		RiBi
YLR022C	SDO1	Essential protein involved in 60S ribosome maturation; ortholog of the human protein (SBDS) responsible for autosomal recessive Shwachman-Bodian-Diamond Syndrome; highly conserved across archae and eukaryotes	RiBi	7556.71	2843.12	2388.82	6831.85	7711.99	2532.43	2407.18	2301.89	2609.86	2308.06		0.0240294	0.00904704	0.00757662	0.0216282	0.0243791	0.00803185	0.00767249	0.00729491	0.00827955	0.00733269		0	-1.41028	-1.66146	-0.145482	0.0293449	-1.57724	-1.65041	-1.71494	-1.53379	-1.71108		RiBi
YLR059C	REX2	3'-5' RNA exonuclease; involved in 3'-end processing of U4 and U5 snRNAs, 5S and 5.8S rRNAs, and RNase P and RNase MRP RNA; localized to mitochondria and null suppresses escape of mtDNA to nucleus in yme1 yme2 mutants; RNase D exonuclease	RiBi	2535.62	3764.49	4032.48	2878.96	2757.24	4332.67	3317.9	3906.67	4178.16	4883.88		0.00806295	0.0119789	0.0127898	0.00911417	0.00871617	0.0137415	0.0105753	0.0123806	0.0132548	0.0155161		0	0.570116	0.669329	0.183209	0.120886	0.772918	0.387932	0.623601	0.720529	0.945689		RiBi
YLR106C	REA1	Huge dynein-related AAA-type ATPase (midasin), forms extended pre-60S particle with the Rix1 complex (Rix1p-Ipi1p-Ipi3p); acts in removal of ribosomal biogenesis factors at successive steps of pre-60S assembly and export from nucleus	RiBi	71161.1	26855.9	30768.7	68581.1	73545.1	28353.6	32784.2	27173.2	40043.2	38969.7		0.226283	0.0854577	0.0975891	0.217113	0.23249	0.0899263	0.104494	0.0861145	0.127034	0.123807		0	-1.40585	-1.20963	-0.0532778	0.0475404	-1.32756	-1.11809	-1.3889	-0.829532	-0.868736		RiBi
YLR107W	REX3	RNA exonuclease; required for maturation of the RNA component of RNase MRP; functions redundantly with Rnh70p and Rex2p in processing of U5 snRNA and RNase P RNA; member of RNase D family of exonucleases	RiBi	1442.86	694.14	982.023	1259.56	1295.08	658.08	1027.22	806.122	1091.78	953.378		0.00458811	0.00220881	0.00311468	0.0039875	0.004094	0.00208717	0.0032741	0.00255468	0.00346358	0.00302888		0	-1.05563	-0.555103	-0.196011	-0.15589	-1.1326	-0.490186	-0.839861	-0.402249	-0.597811		RiBi
YLR129W	DIP2	Nucleolar protein, specifically associated with the U3 snoRNA, part of the large ribonucleoprotein complex known as the small subunit (SSU) processome, required for 18S rRNA biogenesis, part of the active pre-rRNA processing complex	RiBi	18315.1	9358.37	9216.64	18953.5	19941.2	9770.07	10240.3	8039.23	11230.8	11021.4		0.0582397	0.0297791	0.0292324	0.0600027	0.063038	0.0309867	0.0326393	0.0254771	0.0356287	0.0350149		0	-0.968704	-0.990721	0.0494307	0.122719	-0.906593	-0.838776	-1.1879	-0.705573	-0.732726		RiBi
YLR145W	RMP1	Subunit of RNase MRP, which processes pre-rRNA and has a role in cell cycle-regulated degradation of daughter cell-specific mRNAs; unlike most subunits, not shared between RNase MRP and nuclear RNase P	RiBi	140.038	85.5139	78.3426	132.033	150.854	70.8734	78.5381	63.0032	88.5383	84.6299		0.000445303	0.000272112	0.000248479	0.000417988	0.000476879	0.000224782	0.000250327	0.000199663	0.00028088	0.000268869		0	-0.711588	-0.837949	-0.0849198	0.107335	-0.982502	-0.834354	-1.15232	-0.661445	-0.726579		RiBi
YLR175W	CBF5	Pseudouridine synthase catalytic subunit of box H/ACA small nucleolar ribonucleoprotein particles (snoRNPs), acts on both large and small rRNAs and on snRNA U2; mutations in human ortholog dyskerin cause the disorder dyskeratosis congenita	RiBi	13975.1	6742.85	8260.56	16185.7	14968	8016.18	7962.51	7935.6	8994.87	9159.02		0.044439	0.0214563	0.0262	0.0512404	0.0473168	0.0254241	0.0253792	0.0251487	0.0285354	0.0290982		0	-1.05143	-0.758547	0.211861	0.0990229	-0.801872	-0.811563	-0.816447	-0.635684	-0.609593		RiBi
YLR186W	EMG1	Member of the alpha/beta knot fold methyltransferase superfamily; required for maturation of 18S rRNA and for 40S ribosome production; interacts with RNA and with S-adenosylmethionine; associates with spindle/microtubules; forms homodimers	RiBi	9681.82	5727.34	6900.71	10044	10960	5827.64	5688.62	5423.58	7084.76	6838.18		0.030787	0.0182249	0.021887	0.0317971	0.0346467	0.0184829	0.0181315	0.0171879	0.0224758	0.0217249		0	-0.757413	-0.488533	0.0529838	0.178898	-0.732367	-0.7672	-0.836033	-0.450559	-0.501666		RiBi
YLR197W	NOP56	Essential evolutionarily-conserved nucleolar protein component of the box C/D snoRNP complexes that direct 2'-O-methylation of pre-rRNA during its maturation; overexpression causes spindle orientation defects	RiBi	33185.9	12995.2	18893.6	33410.9	30939.6	16267.1	16048.8	19399.3	21159.9	18141.3		0.105527	0.0413518	0.0599248	0.105772	0.0978061	0.0515927	0.0511529	0.0614783	0.0671279	0.0576348		0	-1.35259	-0.812673	0.00974844	-0.101116	-1.02861	-1.0481	-0.774566	-0.649238	-0.871293		RiBi
YLR221C	RSA3	'Protein with a likely role in ribosomal maturation, required for accumulation of wild-type levels of large (60S) ribosomal subunits; binds to the helicase Dbp6p in pre-60S ribosomal particles in the nucleolus'	RiBi	5009.91	2284.47	2374.92	5698.78	5387.46	3203.27	1846.33	3299.73	2177.79	2723.27		0.0159309	0.00726937	0.00753253	0.0180411	0.0170308	0.0101595	0.00588487	0.0104572	0.00690885	0.00865181		0	-1.13293	-1.07691	0.185868	0.104821	-0.645239	-1.44012	-0.602437	-1.20192	-0.879445		RiBi
YLR222C	UTP13	Nucleolar protein, component of the small subunit (SSU) processome containing the U3 snoRNA that is involved in processing of pre-18S rRNA	RiBi	10697.9	5249.36	6366.64	11277.5	12809.9	5925.01	5873.7	5603.43	7546.14	6712.01		0.034018	0.0167039	0.0201931	0.0357021	0.0404946	0.0187918	0.0187215	0.0177578	0.0239395	0.021324		0	-1.02711	-0.748724	0.0761197	0.259932	-0.852438	-0.864986	-0.932946	-0.503517	-0.672511		RiBi
YLR293C	GSP1	Ran GTPase, GTP binding protein (mammalian Ranp homolog) involved in the maintenance of nuclear organization, RNA processing and transport; regulated by Srm1p, Rna1p, Yrb1p, Yrb2p, Yrp4p, Yrb30p, Cse1p and Kap95p; yeast Gsp2p homolog	RiBi	15262.6	10100.1	9826.95	16646.7	15800.5	9374.16	10446.1	7333.35	12466	9779.35		0.0485331	0.0321393	0.0311681	0.0526999	0.0499485	0.0297311	0.0332952	0.0232401	0.0395473	0.0310689		0	-0.595631	-0.635185	0.125235	0.0499695	-0.703239	-0.547036	-1.05746	-0.292002	-0.64219		RiBi
YLR397C	AFG2	ATPase of the CDC48/PAS1/SEC18 (AAA) family, forms a hexameric complex; is essential for pre-60S maturation and release of several preribosome maturation factors; may be involved in degradation of aberrant mRNAs	RiBi	12519.3	6644.59	5769.66	12358.9	12910.3	6845.3	5841.97	6955.66	6515.46	6166.56		0.0398098	0.0211436	0.0182996	0.0391256	0.040812	0.0217106	0.0186203	0.0220432	0.0206697	0.0195911		0	-0.913902	-1.1176	-0.0186036	0.0443686	-0.870968	-1.09963	-0.847895	-0.942215	-1.02162		RiBi
YLR409C	UTP21	Subunit of U3-containing 90S preribosome and Small Subunit (SSU) processome complexes involved in production of 18S rRNA and assembly of small ribosomal subunit; synthetic defect with STI1 Hsp90 cochaperone; human homolog linked to glaucoma	RiBi	7275.56	3310	3486.64	6994.38	7802.71	3465.27	3802.6	3236.59	4072.77	3865.58		0.0231354	0.0105327	0.0110586	0.0221427	0.0246659	0.0109904	0.0121202	0.0102571	0.0129205	0.0122809		0	-1.13623	-1.06122	-0.0568621	0.100917	-1.07009	-0.936072	-1.16858	-0.837048	-0.912373		RiBi
YML093W	UTP14	Subunit of U3-containing Small Subunit (SSU) processome complex involved in production of 18S rRNA and assembly of small ribosomal subunit	RiBi	13382.8	3692.3	4390.9	12235.1	11688.9	4231.34	5440.6	2962.24	6116.94	6233.16		0.0425556	0.0117492	0.0139266	0.0387337	0.0369509	0.0134201	0.017341	0.00938763	0.0194055	0.0198027		0	-1.85779	-1.60779	-0.129354	-0.195241	-1.66119	-1.29854	-2.17562	-1.1295	-1.10234		RiBi
YMR093W	UTP15	Nucleolar protein, component of the small subunit (SSU) processome containing the U3 snoRNA that is involved in processing of pre-18S rRNA	RiBi	7503.81	3265.21	3621.11	6876.36	7543.47	3382.41	3944.53	3908.01	4406.39	3621.32		0.0238612	0.0103902	0.0114851	0.0217691	0.0238464	0.0107276	0.0125725	0.0123849	0.0139789	0.0115049		0	-1.20045	-1.05119	-0.125978	0.00760502	-1.14957	-0.92777	-0.941189	-0.768026	-1.05111		RiBi
YMR239C	RNT1	RNAase III; involved in rDNA transcription and rRNA processing; also cleaves a stem-loop structure at the 3' end of U2 snRNA to ensure formation of the correct U2 3' end; involved in polyadenylation-independent transcription termination	RiBi	8693.46	2568.75	3618.78	8036.21	9775.1	3088.41	3015.56	3393.67	4635.47	3827.58		0.0276441	0.00817397	0.0114777	0.0254409	0.030901	0.0097952	0.0096116	0.0107549	0.0147056	0.0121602		0	-1.75886	-1.26443	-0.113415	0.169181	-1.49307	-1.5275	-1.35708	-0.907215	-1.1835		RiBi
YNL075W	IMP4	Component of the SSU processome, which is required for pre-18S rRNA processing; interacts with Mpp10p; member of a superfamily of proteins that contain a sigma(70)-like motif and associate with RNAs	RiBi	9814.2	3438.43	4771.47	9892.24	11148.5	4078.06	3775.12	2917.93	5266.91	4584.55		0.0312079	0.0109414	0.0151337	0.0313167	0.0352426	0.012934	0.0120326	0.0092472	0.0167088	0.0145651		0	-1.51312	-1.04044	0.0114266	0.183907	-1.26699	-1.37835	-1.74993	-0.897914	-1.09809		RiBi
YNL132W	KRE33	Essential protein, required for biogenesis of the small ribosomal subunit; heterozygous mutant shows haploinsufficiency in K1 killer toxin resistance	RiBi	25908.6	8093.53	9435.55	24057.9	24159.2	8877.72	8937	8554.7	9915.12	9744.09		0.082386	0.0257543	0.0299267	0.0761621	0.076372	0.0281566	0.0284852	0.0271107	0.0314549	0.0309569		0	-1.67859	-1.45725	-0.10692	-0.100858	-1.54517	-1.53557	-1.59864	-1.38573	-1.41083		RiBi
YNL163C	RIA1	Cytoplasmic GTPase involved in biogenesis of the 60S ribosome; has similarity to translation elongation factor 2 (Eft1p and Eft2p)	RiBi	16131.1	13617.9	11499.7	15940.6	16594	12769.4	13900.9	9975.69	11601.3	11866.9		0.0512948	0.0433333	0.0364736	0.0504645	0.0524569	0.0404994	0.0443068	0.0316139	0.0368041	0.0377011		0	-0.244341	-0.488249	-0.0171389	0.0408169	-0.337154	-0.214667	-0.693356	-0.475558	-0.442902		RiBi
YNL207W	RIO2	Essential serine kinase involved in the processing of the 20S pre-rRNA into mature 18S rRNA; has similarity to Rio1p	RiBi	9793.5	5281.97	6405.35	9394.75	10706.4	6198.31	6098.42	7413.93	7869.65	7065.95		0.0311421	0.0168077	0.0203158	0.0297418	0.033845	0.0196586	0.0194377	0.0234955	0.0249658	0.0224485		0	-0.890748	-0.612547	-0.0599698	0.128577	-0.65995	-0.683389	-0.401586	-0.315525	-0.470941		RiBi
YNL221C	POP1	Subunit of both RNase MRP and nuclear RNase P; RNase MRP cleaves pre-rRNA, while nuclear RNase P cleaves tRNA precursors to generate mature 5' ends and facilitates turnover of nuclear RNAs; binds to the RPR1 RNA subunit in RNase P	RiBi	6489.06	4779.63	6221.83	6463.63	6533.55	4995.68	5738.21	4766.69	6055.06	5484.74		0.0206344	0.0152092	0.0197338	0.0204625	0.0206538	0.0158443	0.0182896	0.0151061	0.0192092	0.017425		0	-0.441111	-0.0606705	-0.00566489	0.00985759	-0.377328	-0.177409	-0.445022	-0.0998682	-0.242586		RiBi
YNL282W	POP3	Subunit of both RNase MRP and nuclear RNase P; RNase MRP cleaves pre-rRNA, while nuclear RNase P cleaves tRNA precursors to generate mature 5' ends and facilitates turnover of nuclear RNAs	RiBi	1486.99	999.765	1804.26	1387.9	1840.2	1245.58	943.64	1276.95	1288	1039.48		0.00472844	0.00318133	0.00572257	0.00439379	0.00581723	0.00395048	0.0030077	0.00404678	0.00408607	0.00330242		0	-0.572734	0.279012	-0.0994913	0.307468	-0.255577	-0.656086	-0.219693	-0.207262	-0.516533		RiBi
YNR053C	NOG2	Putative GTPase that associates with pre-60S ribosomal subunits in the nucleolus and is required for their nuclear export and maturation	RiBi	16101.5	2930.15	5029.32	14568.2	17199.1	3439.85	4835.8	2662.35	7583.07	5967.17		0.0512007	0.00932398	0.0159515	0.0461198	0.0543697	0.0109098	0.0154133	0.00843725	0.0240566	0.0189577		0	-2.45815	-1.67876	-0.144372	0.095138	-2.22678	-1.73537	-2.59642	-1.08634	-1.43208		RiBi
YOL010W	RCL1	Subunit of U3-containing 90S preribosome processome complex involved in 18S rRNA biogenesis and small ribosomal subunit assembly; stimulates Bms1p GTPase and U3 binding activity; similar to RNA cyclase-like proteins but no activity detected	RiBi	4846.1	2980.77	3150.81	4798.22	4953.48	3221.95	3277.32	2599.42	3621.26	3611.9		0.01541	0.00948506	0.00999342	0.0151901	0.0156589	0.0102187	0.0104459	0.00823782	0.0114881	0.011475		0	-0.701139	-0.621101	-0.0143249	0.0316183	-0.58889	-0.564308	-0.898634	-0.420332	-0.424066		RiBi
YOR039W	CKB2	Beta' regulatory subunit of casein kinase 2 (CK2), a Ser/Thr protein kinase with roles in cell growth and proliferation; CK2, comprised of CKA1, CKA2, CKB1 and CKB2, has many substrates including transcription factors and all RNA polymerase	RiBi	2489.94	3683.52	3000.55	3350.44	3042.06	3057.63	3019.6	3581.55	3212.49	3495.63		0.00791769	0.0117213	0.00951684	0.0106068	0.00961655	0.00969758	0.00962448	0.0113503	0.0101913	0.0111056		0	0.564974	0.269116	0.42824	0.288938	0.296303	0.278246	0.524473	0.367581	0.489442		RiBi
YOR048C	RAT1	Nuclear 5' to 3' single-stranded RNA exonuclease, involved in RNA metabolism, including rRNA and snRNA processing as well as poly (A+) dependent and independent mRNA transcription termination	RiBi	13199	5569.37	6807.7	11601.8	12740.9	5956.43	6138.2	6611.96	8751.75	8028		0.0419711	0.0177222	0.021592	0.0367288	0.0402765	0.0188914	0.0195645	0.0209539	0.0277642	0.0255049		0	-1.24484	-0.955189	-0.18608	-0.0509614	-1.14791	-1.10454	-0.997279	-0.592785	-0.717316		RiBi
YOR056C	NOB1	Essential nuclear protein involved in proteasome maturation and synthesis of 40S ribosomal subunits; required for cleavage of the 20S pre-rRNA to generate the mature 18S rRNA	RiBi	11588.9	2951.52	3645.02	12959.9	13135	4110.23	3895.82	2965.8	5611.84	6599.43		0.0368512	0.00939198	0.0115609	0.0410283	0.0415223	0.013036	0.0124173	0.00939891	0.0178031	0.0209664		0	-1.97321	-1.66874	0.161311	0.180673	-1.49545	-1.57274	-1.96625	-1.0462	-0.81233		RiBi
YOR061W	CKA2	Alpha' catalytic subunit of casein kinase 2 (CK2), a Ser/Thr protein kinase with roles in cell growth and proliferation; CK2, comprised of CKA1, CKA2, CKB1 and CKB2, has many substrates including transcription factors and all RNA polymerase	RiBi	7595.61	4779.64	5679.61	7606.92	8577.61	6298.01	5585.29	5739.15	6060.56	6251.22		0.0241531	0.0152092	0.018014	0.0240819	0.0271155	0.0199748	0.0178022	0.0181879	0.0192266	0.0198601		0	-0.668264	-0.419374	0.0021466	0.17541	-0.27027	-0.443534	-0.404329	-0.325715	-0.281028		RiBi
YOR119C	RIO1	Essential serine kinase involved in cell cycle progression and processing of the 20S pre-rRNA into mature 18S rRNA	RiBi	2952.62	1838.73	2622.46	3377.85	3012.06	2197.41	2418.45	1973.81	2354.95	2454.76		0.00938896	0.00585099	0.00831765	0.0106935	0.00952171	0.0069693	0.00770841	0.0062552	0.00747087	0.00779876		0	-0.683286	-0.171075	0.19411	0.0287548	-0.426192	-0.287913	-0.581013	-0.326299	-0.266414		RiBi
YOR310C	NOP58	Protein involved in pre-rRNA processing, 18S rRNA synthesis, and snoRNA synthesis; component of the small subunit processome complex, which is required for processing of pre-18S rRNA	RiBi	25222	10029.1	11969.7	23271.6	22202	10819.8	10542.8	13838.7	12411.2	11989.1		0.0802027	0.0319134	0.0379643	0.0736729	0.0701849	0.0343161	0.0336034	0.0438562	0.0393735	0.0380893		0	-1.33049	-1.0753	-0.116112	-0.183993	-1.22101	-1.25842	-0.865974	-1.02304	-1.07296		RiBi
YPL012W	RRP12	'Protein required for export of the ribosomal subunits; associates with the RNA components of the pre-ribosomes; contains HEAT-repeats'	RiBi	18888.5	6391.44	7600.96	17195.5	17909.7	6130.85	8593.01	5599.88	9835.68	8545.05		0.060063	0.0203381	0.024108	0.0544372	0.0566161	0.0194446	0.0273888	0.0177466	0.0312028	0.0271476		0	-1.5633	-1.31325	-0.135477	-0.076767	-1.62335	-1.13627	-1.75404	-0.941411	-1.14435		RiBi
YPL043W	NOP4	Nucleolar protein, essential for processing and maturation of 27S pre-rRNA and large ribosomal subunit biogenesis; constituent of 66S pre-ribosomal particles; contains four RNA recognition motifs (RRMs)	RiBi	20102.1	3058.24	4606.75	18351.6	18398.5	3693.06	4354.72	2983.01	6405.76	6683.1		0.0639221	0.00973157	0.0146112	0.0580972	0.0581613	0.0117129	0.01388	0.00945345	0.0203217	0.0212322		0	-2.71657	-2.12553	-0.13144	-0.127758	-2.44446	-2.20669	-2.75251	-1.6499	-1.58876		RiBi
YPL093W	NOG1	Putative GTPase that associates with free 60S ribosomal subunits in the nucleolus and is required for 60S ribosomal subunit biogenesis; constituent of 66S pre-ribosomal particles; member of the ODN family of nucleolar G-proteins	RiBi	33512.5	8482.89	10973.2	31084.5	30658.3	8669.76	10974.7	10640.9	14556.5	12997.3		0.106565	0.0269933	0.0348037	0.0984068	0.0969169	0.027497	0.0349801	0.033722	0.0461792	0.0412924		0	-1.98207	-1.61072	-0.108504	-0.128422	-1.95064	-1.61052	-1.65508	-1.20304	-1.36649		RiBi
YPL126W	NAN1	U3 snoRNP protein, component of the small (ribosomal) subunit (SSU) processosome containing U3 snoRNA; required for the biogenesis of18S rRNA	RiBi	15726.1	5735.78	6881.76	15309.1	17751.6	6354.84	7149.76	5768.81	8315.75	7113.61		0.050007	0.0182517	0.0218269	0.0484653	0.0561163	0.020155	0.0227887	0.0182819	0.026381	0.0225999		0	-1.4551	-1.19231	-0.0387715	0.174788	-1.30723	-1.13719	-1.44682	-0.919243	-1.14451		RiBi
YPL169C	MEX67	Poly(A)RNA binding protein involved in nuclear mRNA export, component of the nuclear pore; ortholog of human TAP	RiBi	8578.33	5389.02	5003.05	8256.12	9106.17	5522.94	5276.73	6128.25	5896.44	5352.94		0.027278	0.0171483	0.0158682	0.0261371	0.0287864	0.0175166	0.0168187	0.019421	0.0187059	0.0170063		0	-0.670674	-0.777889	-0.0552329	0.0861476	-0.63526	-0.701053	-0.485222	-0.540853	-0.680365		RiBi
YPL204W	HRR25	Protein kinase involved in regulating diverse events including vesicular trafficking, DNA repair, and chromosome segregation; binds the CTD of RNA pol II; homolog of mammalian casein kinase 1delta (CK1delta)	RiBi	6224.1	4261.92	5417.45	5790.65	6530.19	5240.56	6021.16	4166.6	6645.18	5552.59		0.0197918	0.0135618	0.0171825	0.018332	0.0206432	0.016621	0.0191915	0.0132044	0.0210813	0.0176405		0	-0.546362	-0.200251	-0.10414	0.0692597	-0.248144	-0.0478238	-0.578995	0.094443	-0.164704		RiBi
YPL211W	NIP7	'Nucleolar protein required for 60S ribosome subunit biogenesis, constituent of 66S pre-ribosomal particles; physically interacts with Nop8p and the exosome subunit Rrp43p'	RiBi	7837.72	2366.35	4241.42	6140.53	8339.63	2710.55	2836.42	3159.11	4585.38	3081.95		0.024923	0.00752992	0.0134525	0.0194396	0.0263632	0.00859678	0.00904062	0.0100115	0.0145467	0.00979134		0	-1.72777	-0.885887	-0.352071	0.0895493	-1.53185	-1.46636	-1.31092	-0.773393	-1.34659		RiBi
YPL217C	BMS1	GTPase required for synthesis of 40S ribosomal subunits and for processing the 35S pre-rRNA at sites A0, A1, and A2; interacts with Rcl1p, which stimulates its GTPase and U3 snoRNA binding activities; has similarity to Tsr1p	RiBi	17226.9	5411.08	9016.69	16308	16886.3	7052.66	7816.13	6335.47	8849.83	8864.79		0.0547793	0.0172185	0.0285982	0.0516276	0.0533809	0.0223682	0.0249126	0.0200777	0.0280753	0.0281634		0	-1.67067	-0.933993	-0.0790832	-0.0288099	-1.28842	-1.14014	-1.44314	-0.960941	-0.958505		RiBi
YPR016C	TIF6	Constituent of 66S pre-ribosomal particles, has similarity to human translation initiation factor 6 (eIF6); may be involved in the biogenesis and or stability of 60S ribosomal subunits	RiBi	4520.78	2215.01	2297.88	4070.24	4165.52	2264.29	2327.88	2690.39	2837.57	2510.7		0.0143755	0.00704834	0.00728818	0.0128855	0.013168	0.00718142	0.00741974	0.00852611	0.00900194	0.00797648		0	-1.02926	-0.976268	-0.151458	-0.118075	-0.997513	-0.957555	-0.748756	-0.671916	-0.848482		RiBi	3.13594	1.40205	1.56812	3.00299	3.14742	1.49208	1.58675	1.47439	1.86551	1.71964		0
YAL003W	EFB1	Translation elongation factor 1 beta; stimulates nucleotide exchange to regenerate EF-1 alpha-GTP for the next elongation cycle; part of the EF-1 complex, which facilitates binding of aminoacyl-tRNA to the ribosomal A site	Translation Factors	33686.7	16577.1	14911.7	30639.6	30531.9	16358.9	16865.5	25986.3	19576	17594.9		0.107119	0.0527497	0.0472954	0.0969984	0.0965173	0.0518839	0.053756	0.0823531	0.0621032	0.0558989		0	-1.02299	-1.17573	-0.136782	-0.141862	-1.0421	-0.998104	-0.374428	-0.783093	-0.937022		Translation Factors
YAL035W	FUN12	GTPase, required for general translation initiation by promoting Met-tRNAiMet binding to ribosomes and ribosomal subunit joining; homolog of bacterial IF2	Translation Factors	25475.9	14454.4	14428.5	28201	24311.6	15746.8	15027.3	15054.8	16220	15429.2		0.0810101	0.0459951	0.0457629	0.0892783	0.0768537	0.0499425	0.0478971	0.0477101	0.0514565	0.0490185		0	-0.817624	-0.820212	0.146613	-0.0674883	-0.694074	-0.761547	-0.75891	-0.651359	-0.72347		Translation Factors
YBL057C	PTH2	One of two (see also PTH1) mitochondrially-localized peptidyl-tRNA hydrolases; negatively regulates the ubiquitin-proteasome pathway via interactions with ubiquitin-like ubiquitin-associated proteins; dispensable for cell growth	Translation Factors	3474.99	2603.97	2777.61	3033.31	3491.14	2637.28	2810.53	4322.59	3711.85	2759.65		0.01105	0.00828605	0.00880974	0.00960281	0.0110362	0.0083644	0.0089581	0.0136987	0.0117755	0.00876739		0	-0.416296	-0.323165	-0.196116	0.00668939	-0.397958	-0.306167	0.314887	0.0951296	-0.332524		Translation Factors
YBL071W-A	KTI11	Zn-ribbon protein that co-purifies with Dph1 and Dph2 in a complex required for synthesis of diphthamide on translation factor eEF2 and with Elongator subunits Iki3p, Elp2p, and Elp3p involved in modification of wobble nucleosides in tRNAs	Translation Factors	84.4396	27.2334	84.5393	222.169	303.029	38.1081	63.3136	13.9086	60.6119	145.86		0.000268507	8.66589e-05	0.000268133	0.000703339	0.000957934	0.000120864	0.000201802	4.40777e-05	0.000192286	0.000463396		0	-1.63254	0.00170242	1.39567	1.84346	-1.14782	-0.415404	-2.60194	-0.478319	0.788593		Translation Factors
YBR079C	RPG1	eIF3a subunit of the core complex of translation initiation factor 3 (eIF3), essential for translation; part of a Prt1p-Rpg1p-Nip1p subcomplex that stimulates binding of mRNA and tRNA(i)Met to ribosomes; involved in translation reinitiation	Translation Factors	57729.8	30021.8	33776.5	51621.5	56287.6	33402.4	36176.5	32935	40130	38281.6		0.183573	0.0955318	0.107129	0.163423	0.177936	0.105939	0.115307	0.104374	0.127309	0.12162		0	-0.943306	-0.773296	-0.161344	-0.0364991	-0.789364	-0.674263	-0.809695	-0.524635	-0.592665		Translation Factors
YBR118W	TEF2	Translational elongation factor EF-1 alpha; also encoded by TEF1; functions in the binding reaction of aminoacyl-tRNA (AA-tRNA) to ribosomes; may also have a role in tRNA re-export from the nucleus	Translation Factors	147725	119381	95052.5	165796	156057	104520	100158	92375	130787	113970		0.469747	0.37988	0.301478	0.524874	0.493327	0.331496	0.319237	0.292745	0.41491	0.362082		0	-0.307341	-0.636118	0.166495	0.0791591	-0.499135	-0.560636	-0.67734	-0.175695	-0.37426		Translation Factors
YBR121C	GRS1	'Cytoplasmic and mitochondrial glycyl-tRNA synthase that ligates glycine to the cognate anticodon bearing tRNA; transcription termination factor that may interact with the 3''-end of pre-mRNA to promote 3''-end formation'	Translation Factors	43084.5	30159.8	36472.2	41571.1	43203.8	31494.3	32145.6	32469.5	43233.8	31594.1		0.137003	0.095971	0.115679	0.131605	0.136576	0.0998873	0.102459	0.102899	0.137155	0.100374		0	-0.514542	-0.240372	-0.051588	0.00398927	-0.452078	-0.422548	-0.408084	0.0049907	-0.447514		Translation Factors
YBR143C	SUP45	Polypeptide release factor (eRF1) in translation termination; mutant form acts as a recessive omnipotent suppressor; methylated by Mtq2p-Trm112p in ternary complex eRF1-eRF3-GTP; mutation of methylation site confers resistance to zymocin	Translation Factors	24340.3	12792.8	13675	23521	22383.8	12671.9	13667.7	16348.5	16820.5	13666.5		0.0773991	0.0407077	0.043373	0.0744624	0.0707596	0.0401902	0.0435636	0.05181	0.0533616	0.0434184		0	-0.928015	-0.831806	-0.0493976	-0.120892	-0.941714	-0.832576	-0.574189	-0.533126	-0.832703		Translation Factors
YDR021W	FAL1	Nucleolar protein required for maturation of 18S rRNA, member of the eIF4A subfamily of DEAD-box ATP-dependent RNA helicases	Translation Factors	5539.02	3560.57	3179.98	5341.95	5677.31	2880.78	3014.68	3114.9	3533.86	3201.02		0.0176134	0.01133	0.0100859	0.0169115	0.0179471	0.00913668	0.0096088	0.00987142	0.0112109	0.0101696		0	-0.637523	-0.800613	-0.0522643	0.0355768	-0.943171	-0.877626	-0.830445	-0.648386	-0.791099		Translation Factors
YDR023W	SES1	'Cytosolic seryl-tRNA synthetase, class II aminoacyl-tRNA synthetase that aminoacylates tRNA(Ser), displays tRNA-dependent amino acid recognition which enhances discrimination of the serine substrate, interacts with peroxin Pex21p'	Translation Factors	46364.4	31339.8	32657.4	44969.9	47598.1	33668.8	30883.5	32528.7	39220.4	35552.4		0.147433	0.0997258	0.103579	0.142365	0.150467	0.106784	0.0984361	0.103087	0.124423	0.11295		0	-0.565022	-0.505608	-0.0440578	0.0378865	-0.461605	-0.586181	-0.511304	-0.241413	-0.383071		Translation Factors
YDR117C	TMA64	Protein of unknown function that associates with ribosomes; has a putative RNA binding domain; in mammals the corresponding protein, eIF2D, has been shown to possess translation initiation factor activity	Translation Factors	7032.29	4678.72	3836.35	7132.41	7327.3	4948.64	4172.35	3715.82	4283.3	4315.76		0.0223618	0.0148881	0.0121677	0.0225797	0.023163	0.0156951	0.0132987	0.0117758	0.0135884	0.0137111		0	-0.587881	-0.87426	0.0203951	0.0592871	-0.506962	-0.753134	-0.920314	-0.715272	-0.70438		Translation Factors
YDR140W	MTQ2	S-adenosylmethionine-dependent methyltransferase of the seven beta-strand family; subunit of complex with Trm112p that methylates translation release factor Sup45p (eRF1) in the ternary complex eRF1-eRF3-GTP; similar to E.coli PrmC	Translation Factors	2634.63	1589.83	1706.46	2545.47	2946.62	1812.91	1569.91	1144.39	1826.54	1817.14		0.00837779	0.00505897	0.00541238	0.00805841	0.00931484	0.00574982	0.00500383	0.00362668	0.00579454	0.00577304		0	-0.728728	-0.626594	-0.0496683	0.161461	-0.539293	-0.746919	-1.20302	-0.528487	-0.535931		Translation Factors
YDR172W	SUP35	Translation termination factor eRF3, has a role in mRNA deadenylation and decay; altered protein conformation creates the [PSI(+)] prion that alters translational fidelity and results in a nonsense suppressor phenotype	Translation Factors	32411.1	20685.5	24068.7	29915.8	33068.2	24448.5	24833	18537.3	24705.2	24151.1		0.103063	0.065823	0.0763387	0.094707	0.104535	0.0775409	0.0791511	0.0587465	0.0783751	0.0767279		0	-0.647868	-0.42933	-0.11558	0.0289565	-0.406742	-0.384229	-0.806057	-0.391673	-0.424399		Translation Factors
YDR211W	GCD6	Catalytic epsilon subunit of the translation initiation factor eIF2B, the guanine-nucleotide exchange factor for eIF2; activity subsequently regulated by phosphorylated eIF2; first identified as a negative regulator of GCN4 expression	Translation Factors	15277.8	10826.4	10713.1	16226.4	16998.4	11056.9	11538.7	10801.1	12355.7	11602.7		0.0485815	0.0344505	0.0339787	0.0513693	0.0537353	0.0350681	0.0367777	0.0342297	0.0391974	0.0368617		0	-0.496883	-0.512061	0.0869061	0.153962	-0.46649	-0.404956	-0.500259	-0.30626	-0.396976		Translation Factors
YDR252W	BTT1	'Beta3 subunit of the heterotrimeric nascent polypeptide-associated complex which binds ribosomes via its beta-subunits in close proximity to nascent polypeptides; interacts with Caf130p of the CCR4-NOT complex; similar to human BTF3'	Translation Factors	1833.13	709.135	927.62	1785.38	1927.57	1085.21	711.537	797.24	959.354	1147.3		0.00582912	0.00225653	0.00294213	0.00565213	0.00609343	0.00344185	0.00226791	0.00252653	0.00304347	0.00364497		0	-1.37018	-0.982703	-0.0380779	0.0724742	-0.756335	-1.3653	-1.20122	-0.934174	-0.676066		Translation Factors
YDR283C	GCN2	'Protein kinase, phosphorylates the alpha-subunit of translation initiation factor eIF2 (Sui2p) in response to starvation; activated by uncharged tRNAs and the Gcn1p-Gcn20p complex; contributes to DNA damage checkpoint control'	Translation Factors	9693.16	11948.8	12020.1	9271.97	8972.7	12796.7	14421.2	14018.8	13342.2	12485.1		0.030823	0.0380221	0.0381241	0.0293531	0.0283645	0.040586	0.0459652	0.0444269	0.042327	0.0396651		0	0.301827	0.31041	-0.0640912	-0.111425	0.400733	0.573152	0.532324	0.460958	0.365168		Translation Factors
YDR385W	EFT2	Elongation factor 2 (EF-2), also encoded by EFT1; catalyzes ribosomal translocation during protein synthesis; contains diphthamide, the unique posttranslationally modified histidine residue specifically ADP-ribosylated by diphtheria toxin	Translation Factors	124399	85296.6	67782.1	135394	127389	75535.6	69753.1	69911.1	81251.8	85378.5		0.395573	0.271421	0.214984	0.428628	0.402702	0.239569	0.222327	0.221555	0.257764	0.271247		0	-0.544415	-0.875999	0.122189	0.0342658	-0.719746	-0.834646	-0.831381	-0.614503	-0.54303		Translation Factors
YDR429C	TIF35	eIF3g subunit of the core complex of translation initiation factor 3 (eIF3), which is essential for translation; stimulates resumption of ribosomal scanning during translation reinitiation	Translation Factors	7479.69	5647.4	6394.71	9659.38	9719.1	6635.72	6222.73	5668.55	6445.37	6219.3		0.0237845	0.0179705	0.0202821	0.0305795	0.030724	0.0210458	0.0198339	0.0179642	0.0204474	0.0197587		0	-0.405392	-0.2261	0.368952	0.377844	-0.172725	-0.265431	-0.399999	-0.214715	-0.266226		Translation Factors
YEL034W	HYP2	Translation elongation factor eIF-5A that may function in translation initiation; similar to and functionally redundant with Anb1p; structural homolog of bacterial EF-P; undergoes an essential hypusination modification	Translation Factors	31384.2	24562.7	24062.9	27741.4	29080.4	25901	26163	16229.2	24966.3	23173.2		0.0997978	0.0781605	0.0763203	0.0878233	0.0919288	0.0821476	0.0833903	0.0514319	0.0792034	0.0736211		0	-0.353569	-0.383228	-0.177998	-0.109991	-0.277031	-0.26251	-0.951447	-0.330056	-0.437581		Translation Factors
YER025W	GCD11	Gamma subunit of the translation initiation factor eIF2, involved in the identification of the start codon; binds GTP when forming the ternary complex with GTP and tRNAi-Met	Translation Factors	30379.3	16077.8	17003.6	31021.7	31044.1	16921.7	15195	18577.5	20194	18530.9		0.0966023	0.0511609	0.0539303	0.098208	0.0981365	0.0536689	0.0484316	0.0588739	0.0640637	0.0588726		0	-0.918019	-0.837248	0.0301891	0.0312305	-0.844214	-0.999492	-0.709532	-0.589162	-0.713156		Translation Factors
YFR009W	GCN20	Positive regulator of the Gcn2p kinase activity, forms a complex with Gcn1p; proposed to stimulate Gcn2p activation by an uncharged tRNA	Translation Factors	19440.6	11009	10053	18465.6	20453.5	11358.4	9549.27	12684.7	12058.4	10941.7		0.0618186	0.0350315	0.0318851	0.0584581	0.0646575	0.0360243	0.0304367	0.0401991	0.0382542	0.0347617		0	-0.820389	-0.951447	-0.0742326	0.073275	-0.775313	-1.02561	-0.615983	-0.689034	-0.829236		Translation Factors
YGL049C	TIF4632	Translation initiation factor eIF4G, subunit of the mRNA cap-binding protein complex (eIF4F) that also contains eIF4E (Cdc33p); associates with the poly(A)-binding protein Pab1p, also interacts with eIF4A (Tif1p); homologous to Tif4631p	Translation Factors	20921	11278.1	10124.4	22215	21607.5	14020.5	10288.9	12996.3	12851.4	13695.7		0.0665261	0.0358878	0.0321116	0.0703279	0.0683055	0.0444674	0.0327942	0.0411865	0.0407699	0.0435112		0	-0.891428	-1.04712	0.0865823	0.0465803	-0.577414	-1.02386	-0.686851	-0.703026	-0.611229		Translation Factors
YGL143C	MRF1	Mitochondrial translation release factor, involved in stop codon recognition and hydrolysis of the peptidyl-tRNA bond during mitochondrial translation; lack of MRF1 causes mitochondrial genome instability	Translation Factors	2001.5	3478.59	3085.34	2106.26	2499.71	3858.34	3565.48	7390.22	3695.08	4177.1		0.00636451	0.0110692	0.00978577	0.00666797	0.00790207	0.0122371	0.0113644	0.0234203	0.0117223	0.0132706		0	0.797421	0.624348	0.0736019	0.320679	0.946899	0.833015	1.88454	0.884524	1.06142		Translation Factors
YGL195W	GCN1	'Positive regulator of the Gcn2p kinase activity, forms a complex with Gcn20p; proposed to stimulate Gcn2p activation by an uncharged tRNA'	Translation Factors	62005	33999	26367.1	61020.4	63177.3	33080.1	31127.9	34317.2	38284.3	37536.1		0.197168	0.108188	0.0836285	0.193177	0.199716	0.104917	0.0992151	0.108755	0.121454	0.119252		0	-0.866892	-1.23365	-0.0230929	0.0270217	-0.906421	-0.994176	-0.853453	-0.695632	-0.724106		Translation Factors
YGR001C	EFM5	Putative protein of unknown function with similarity to methyltransferase family members; green fluorescent protein (GFP)-fusion protein localizes to the cytoplasm; required for replication of Brome mosaic virus in S. cerevisiae	Translation Factors	9717.9	8133.97	7579.62	10545	10513.7	9374.02	6913.52	7854.12	9179.75	9907.13		0.0309017	0.025883	0.0240403	0.0333832	0.0332359	0.0297306	0.0220357	0.0248905	0.029122	0.0314749		0	-0.256685	-0.358519	0.117843	0.113554	-0.0519767	-0.491224	-0.307195	-0.0821897	0.0278226		Translation Factors
YGR054W	YGR054W	Eukaryotic initiation factor (eIF) 2A; associates specifically with both 40S subunits and 80 S ribosomes, and interacts genetically with both eIF5b and eIF4E; homologous to mammalian eIF2A	Translation Factors	21592.7	10624.6	10106.3	21949.2	23662	11786	9777.23	10452.3	13046.8	13030.6		0.068662	0.0338084	0.0320541	0.0694864	0.0748002	0.0373805	0.0311633	0.0331244	0.0413898	0.0413981		0	-1.02314	-1.09529	0.0236247	0.132028	-0.873469	-1.14305	-1.04672	-0.726848	-0.72864		Translation Factors
YGR083C	GCD2	Delta subunit of the translation initiation factor eIF2B, the guanine-nucleotide exchange factor for eIF2; activity subsequently regulated by phosphorylated eIF2; first identified as a negative regulator of GCN4 expression	Translation Factors	7267.03	3637.35	4656	6609.79	7426.17	4368.47	4518.21	4661.47	5089.45	4998.27		0.0231082	0.0115743	0.0147674	0.0209252	0.0234756	0.013855	0.0144011	0.0147727	0.0161458	0.0158795		0	-0.998478	-0.642275	-0.136761	0.0312525	-0.734238	-0.685615	-0.640581	-0.513856	-0.539937		Translation Factors
YGR162W	TIF4631	Translation initiation factor eIF4G, subunit of the mRNA cap-binding protein complex (eIF4F) that also contains eIF4E (Cdc33p); interacts with Pab1p and with eIF4A (Tif1p); also has a role in biogenesis of the large ribosomal subunit	Translation Factors	40572.4	16078.8	16815.4	37540.1	39473.7	17475.2	16540.4	15178.6	20795.1	18642.6		0.129015	0.0511641	0.0533334	0.118844	0.124784	0.0554243	0.0527198	0.0481025	0.0659706	0.0592274		0	-1.33534	-1.27072	-0.112066	-0.0396069	-1.21519	-1.2945	-1.41846	-0.964255	-1.1219		Translation Factors
YHR038W	RRF1	Mitochondrial ribosome recycling factor, essential for mitochondrial protein synthesis and for the maintenance of the respiratory function of mitochondria	Translation Factors	2690.58	4459.62	4213.77	3170.4	3769.82	5184.51	4578.32	9491.67	5605.47	5975.59		0.0085557	0.0141909	0.0133648	0.0100368	0.0119171	0.0164432	0.0145926	0.03008	0.0177829	0.0189844		0	0.729004	0.647194	0.236748	0.486578	0.94629	0.766901	1.81874	1.05892	1.15116		Translation Factors
YHR064C	SSZ1	'Hsp70 protein that interacts with Zuo1p (a DnaJ homolog) to form a ribosome-associated complex that binds the ribosome via the Zuo1p subunit; also involved in pleiotropic drug resistance via sequential activation of PDR1 and PDR5; binds ATP'	Translation Factors	24295.3	13979.5	14316	23236	23207.8	13683.6	13360.4	17594.8	15570.8	13485.4		0.077256	0.0444839	0.045406	0.0735602	0.0733644	0.0433989	0.0425841	0.0557596	0.049397	0.042843		0	-0.797364	-0.763049	-0.0643155	-0.0660675	-0.828229	-0.862714	-0.465528	-0.641834	-0.849279		Translation Factors
YHR189W	PTH1	One of two (see also PTH2) mitochondrially-localized peptidyl-tRNA hydrolases; dispensable for respiratory growth on rich medium, but required for respiratory growth on minimal medium	Translation Factors	215.674	415.718	644.958	192.373	267.257	405.054	435.072	702.064	552.271	350.156		0.000685816	0.00132285	0.00204561	0.000609011	0.000844852	0.00128467	0.00138672	0.00222491	0.00175203	0.00111244		0	0.946753	1.58035	-0.164946	0.309375	0.909262	1.0124	1.70275	1.35652	0.699146		Translation Factors
YHR193C	EGD2	'Alpha subunit of the heteromeric nascent polypeptide-associated complex (NAC) involved in protein sorting and translocation, associated with cytoplasmic ribosomes'	Translation Factors	21211.4	15301.8	16031.4	18453.1	18345	16248.4	15135.2	13711	16795.3	15814		0.0674495	0.0486916	0.0508468	0.0584185	0.0579921	0.0515334	0.048241	0.0434515	0.0532816	0.050241		0	-0.471138	-0.403939	-0.200977	-0.209453	-0.384542	-0.486932	-0.629506	-0.336782	-0.423638		Translation Factors
YIL064W	EFM4	Probable lysine methyltransferase involved in the dimethylation of eEF1A (Tef1p/Tef2p); sequence similarity to S-adenosylmethionine-dependent methyltransferases of the seven beta-strand family; role in vesicular transport	Translation Factors	2069.1	1577.52	1928.79	1860.68	2083.83	1665.55	1597.73	1354.56	2029.08	2074.23		0.00657947	0.0050198	0.00611754	0.00589051	0.00658739	0.00528246	0.0050925	0.00429273	0.00643708	0.00658982		0	-0.391345	-0.101307	-0.153173	0.0102342	-0.313005	-0.37298	-0.611179	-0.0281776	0.0035725		Translation Factors
YIL103W	DPH1	Protein required, along with Dph2p, Kti11p, Jjj3p, and Dph5p, for synthesis of diphthamide, which is a modified histidine residue of translation elongation factor 2 (Eft1p or Eft2p); may act in a complex with Dph2p and Kti11p	Translation Factors	3734.21	2029.48	2313.07	3382.89	3914.42	2223.29	2334.75	1978.94	2780.64	2507.16		0.0118743	0.00645797	0.00733636	0.0107095	0.0123742	0.00705139	0.00744163	0.00627145	0.00882134	0.00796523		0	-0.879693	-0.690994	-0.142547	0.0679955	-0.748107	-0.677535	-0.916075	-0.425386	-0.574749		Translation Factors
YJL102W	MEF2	Mitochondrial elongation factor involved in translational elongation	Translation Factors	1348.73	4237.43	4313.86	1500.08	2206.33	5094.06	4599.8	7207.26	5446.04	6424.5		0.00428879	0.0134839	0.0136823	0.00474893	0.00697464	0.0161563	0.0146611	0.0228405	0.0172771	0.0204106		0	1.65159	1.67738	0.153438	0.710047	1.91721	1.76997	2.41785	2.01361	2.25198		Translation Factors
YJL138C	TIF2	Translation initiation factor eIF4A, identical to Tif1p; DEA(D/H)-box RNA helicase that couples ATPase activity to RNA binding and unwinding; forms a dumbbell structure of two compact domains connected by a linker; interacts with eIF4G	Translation Factors	40799.2	26217.8	27187.4	41645.3	39533	26181.2	25083.1	18965.2	31526	26137		0.129736	0.0834272	0.0862303	0.13184	0.124972	0.0830363	0.0799483	0.0601026	0.100013	0.0830371		0	-0.637994	-0.585603	0.0296128	-0.0454834	-0.64001	-0.701825	-1.10519	-0.371999	-0.642447		Translation Factors
YJR007W	SUI2	Alpha subunit of the translation initiation factor eIF2, involved in the identification of the start codon; phosphorylation of Ser51 is required for regulation of translation by inhibiting the exchange of GDP for GTP	Translation Factors	18845.8	12692	12787.6	19487.6	19070.9	12837.7	12400.9	14267	13027.7	13803.1		0.0599272	0.040387	0.0405584	0.0616935	0.0602868	0.040716	0.0395258	0.0452135	0.0413292	0.0438524		0	-0.570324	-0.559498	0.0483134	0.0171299	-0.553856	-0.603798	-0.401561	-0.532661	-0.449251		Translation Factors
YJR047C	ANB1	Translation elongation factor eIF-5A, previously thought to function in translation initiation; similar to and functionally redundant with Hyp2p; undergoes an essential hypusination modification; expressed under anaerobic conditions	Translation Factors	1636.56	916.676	296.369	1442.88	617.728	732.333	703.821	515.896	674.319	529.582		0.00520405	0.00291694	0.000939993	0.00456785	0.00195276	0.00232267	0.00224331	0.00163492	0.00213922	0.00168248		0	-0.836183	-2.4652	-0.181715	-1.40562	-1.16009	-1.21739	-1.66551	-1.27916	-1.62774		Translation Factors
YJR129C	EFM3	Putative protein of unknown function; predicted S-adenosylmethionine-dependent methyltransferase of the seven beta-strand family; green fluorescent protein (GFP)-fusion protein localizes to the cytoplasm	Translation Factors	2675.66	3143.85	3640.4	3074.98	3450.62	3637.7	3771.42	2834.24	3968.93	4029.2		0.00850826	0.010004	0.0115463	0.00973472	0.0109081	0.0115373	0.0120208	0.00898198	0.0125911	0.0128007		0	0.232638	0.444202	0.200682	0.366961	0.443132	0.495213	0.0830671	0.568855	0.590599		Translation Factors
YKL056C	TMA19	'Protein that associates with ribosomes; homolog of translationally controlled tumor protein; green fluorescent protein (GFP)-fusion protein localizes to the cytoplasm and relocates to the mitochondrial outer surface upon oxidative stress'	Translation Factors	39057.3	22070.9	13767.3	37817.8	35326.1	14553.6	13537.9	9738.36	19784.3	14966.3		0.124197	0.0702314	0.0436657	0.119723	0.111673	0.0461582	0.0431498	0.0308618	0.062764	0.0475479		0	-0.823447	-1.50435	-0.0465268	-0.144858	-1.42422	-1.52859	-2.00384	-0.981236	-1.38387		Translation Factors
YKL081W	TEF4	Gamma subunit of translational elongation factor eEF1B, stimulates the binding of aminoacyl-tRNA (AA-tRNA) to ribosomes by releasing eEF1A (Tef1p/Tef2p) from the ribosomal complex	Translation Factors	45567.4	19916.3	17911.7	45236.1	44247.2	21047.3	18293.8	25736.5	24571.4	21659.4		0.144899	0.0633753	0.0568105	0.143208	0.139874	0.0667536	0.0583085	0.0815615	0.0779506	0.0688118		0	-1.19405	-1.3471	-0.0105275	-0.0424159	-1.11437	-1.31665	-0.824186	-0.891022	-1.07301		Translation Factors
YKL191W	DPH2	Protein required, along with Dph1p, Kti11p, Jjj3p, and Dph5p, for synthesis of diphthamide, which is a modified histidine residue of translation elongation factor 2 (Eft1p or Eft2p); may act in a complex with Dph1p and Kti11p	Translation Factors	3923.08	2285.78	2539.67	3997.57	4500.69	2823.71	2260.55	1958.57	2881.27	3203.74		0.0124749	0.00727354	0.00805507	0.0126554	0.0142276	0.00895568	0.00720513	0.0062069	0.00914058	0.0101783		0	-0.7793	-0.627346	0.0271365	0.198159	-0.474395	-0.795313	-1.00219	-0.445282	-0.29223		Translation Factors
YKL204W	EAP1	eIF4E-associated protein, competes with eIF4G for binding to eIF4E; inhibits cap-dependent translation; functions independently of eIF4E to maintain genetic stability; plays a role in cell growth, implicated in the TOR signaling cascade	Translation Factors	5618.57	6376.44	6892.82	5346.95	5559.62	7348.35	7658.1	5641.9	7622.95	7574.42		0.0178663	0.0202904	0.021862	0.0169273	0.017575	0.023306	0.0244089	0.0178797	0.0241831	0.0240639		0	0.182548	0.294891	-0.0714868	-0.0152167	0.387217	0.446784	0.0059781	0.440146	0.430932		Translation Factors
YKR026C	GCN3	Alpha subunit of the translation initiation factor eIF2B, the guanine-nucleotide exchange factor for eIF2; activity subsequently regulated by phosphorylated eIF2; first identified as a positive regulator of GCN4 expression	Translation Factors	3879.77	2727.05	2084.73	4861.95	5464.88	3399.31	2497.5	3173.22	3072.94	2984.59		0.0123372	0.0086777	0.00661214	0.0153919	0.0172756	0.0107812	0.00796037	0.0100562	0.00974863	0.00948203		0	-0.50863	-0.896111	0.325564	0.494219	-0.190729	-0.635486	-0.290024	-0.336352	-0.378438		Translation Factors
YLR069C	MEF1	Mitochondrial elongation factor involved in translational elongation	Translation Factors	6060	12680.7	15920.2	7747.95	10180.3	15435.4	12683.8	23149.5	15180	20502.9		0.01927	0.040351	0.0504941	0.0245283	0.0321819	0.0489549	0.0404275	0.073363	0.0481572	0.0651376		0	1.06524	1.39347	0.354497	0.74839	1.34885	1.0656	1.93359	1.32478	1.75844		Translation Factors
YLR150W	STM1	'Protein required for optimal translation under nutrient stress; perturbs association of Yef3p with ribosomes; involved in TOR signaling; binds G4 quadruplex and purine motif triplex nucleic acid; helps maintain telomere structure'	Translation Factors	28883.4	18072.1	13698.4	29161.9	30010.6	18780	16335.1	15292.8	22243.1	21303.8		0.0918455	0.0575069	0.0434472	0.0923203	0.0948694	0.0595626	0.0520655	0.0484644	0.0705643	0.0676821		0	-0.676476	-1.07623	0.0138441	0.0552316	-0.621044	-0.822265	-0.917388	-0.376883	-0.43913		Translation Factors
YLR172C	DPH5	Methyltransferase required for synthesis of diphthamide, which is a modified histidine residue of translation elongation factor 2 (Eft1p or Eft2p); not essential for viability; GFP-Dph5p fusion protein localizes to the cytoplasm	Translation Factors	10409.9	7434.82	8239.36	10047.5	11454.3	7188.11	7100.88	4546.27	7896.36	8923.25		0.0331022	0.0236582	0.0261328	0.0318082	0.0362093	0.0227978	0.0226329	0.0144076	0.0250505	0.0283491		0	-0.485586	-0.337352	-0.0511196	0.137933	-0.534272	-0.551886	-1.1952	-0.398697	-0.222315		Translation Factors
YLR192C	HCR1	Dual function protein involved in translation initiation as a substoichiometric component (eIF3j) of translation initiation factor 3 (eIF3) and required for processing of 20S pre-rRNA; binds to eIF3 subunits Rpg1p and Prt1p and 18S rRNA	Translation Factors	13955.7	8073.01	7124.85	14020.8	13304.6	8286.48	8258.43	13575.1	11848.7	8144.2		0.0443773	0.025689	0.0225979	0.0443868	0.0420584	0.0262814	0.0263224	0.0430208	0.037589	0.0258741		0	-0.789676	-0.969923	0.00671418	-0.0689294	-0.752023	-0.756915	-0.0398917	-0.236126	-0.77701		Translation Factors
YLR244C	MAP1	'Methionine aminopeptidase, catalyzes the cotranslational removal of N-terminal methionine from nascent polypeptides; function is partially redundant with that of Map2p'	Translation Factors	21472.6	6824.33	5793.48	19941.9	20279.8	6126.85	7325.86	6492.52	6795.71	8794.79		0.0682801	0.0217156	0.0183752	0.0631318	0.0641084	0.0194319	0.02335	0.0205754	0.0215588	0.027941		0	-1.65374	-1.88999	-0.106694	-0.0824535	-1.80928	-1.55143	-1.72565	-1.6598	-1.28778		Translation Factors
YLR249W	YEF3	Gamma subunit of translational elongation factor eEF1B, stimulates the binding of aminoacyl-tRNA (AA-tRNA) to ribosomes by releasing eEF1A (Tef1p/Tef2p) from the ribosomal complex; contains two ABC cassettes; binds and hydrolyzes ATP	Translation Factors	163138	32180.4	40849.9	183876	172275	36990.4	38229.8	41345.7	81427.7	63506		0.518758	0.102401	0.129564	0.582112	0.544595	0.117319	0.121851	0.131029	0.258322	0.201758		0	-2.34184	-1.99769	0.17264	0.0786205	-2.14087	-2.09332	-1.98028	-1.0025	-1.36113		Translation Factors
YLR285W	NNT1	Putative nicotinamide N-methyltransferase, has a role in rDNA silencing and in lifespan determination	Translation Factors	4914.96	1998.07	3412.89	4066.97	4950.74	2487.92	1981.72	1457.79	2556.83	3001.58		0.0156289	0.00635802	0.0108247	0.0128752	0.0156503	0.00789069	0.00631641	0.00461988	0.00811132	0.009536		0	-1.29857	-0.526186	-0.273225	0.0104645	-0.98224	-1.31043	-1.7534	-0.942823	-0.711458		Translation Factors
YLR291C	GCD7	Beta subunit of the translation initiation factor eIF2B, the guanine-nucleotide exchange factor for eIF2; activity subsequently regulated by phosphorylated eIF2; first identified as a negative regulator of GCN4 expression	Translation Factors	7848.97	5844.57	4581.08	7854.94	7461.52	4844.88	4714.06	5404.77	4969.2	5041.37		0.0249587	0.0185979	0.0145298	0.024867	0.0235873	0.015366	0.0150253	0.0171282	0.0157644	0.0160164		0	-0.425406	-0.776816	0.00109691	-0.0730338	-0.696042	-0.735533	-0.53827	-0.65949	-0.638688		Translation Factors
YMR012W	CLU1	eIF3 component of unknown function; deletion causes defects in mitochondrial organization but not in growth or translation initiation, can rescue cytokinesis and mitochondrial organization defects of the Dictyostelium cluA- mutant	Translation Factors	44213.7	27525.8	26602.9	41027.9	47883.8	30298.4	22778.7	28969.3	31970.5	35243.4		0.140594	0.0875894	0.0843764	0.129885	0.15137	0.0960944	0.0726034	0.0918065	0.101424	0.111968		0	-0.683709	-0.73291	-0.107888	0.115044	-0.545252	-0.956808	-0.609969	-0.467752	-0.32714		Translation Factors
YMR116C	ASC1	'G-protein beta subunit and guanine nucleotide dissociation inhibitor for Gpa2p; ortholog of RACK1 that inhibits translation; core component of the small (40S) ribosomal subunit; represses Gcn4p in the absence of amino acid starvation'	Translation Factors	53534.2	26588.4	27653.8	54012	52265	27904.5	25639	39136.7	32500.3	29199.2		0.170232	0.0846065	0.0877095	0.17099	0.16522	0.0885019	0.0817201	0.124028	0.103104	0.0927657		0	-1.00966	-0.952983	0.0128191	-0.0346157	-0.939963	-1.06212	-0.451939	-0.720008	-0.874532		Translation Factors
YMR146C	TIF34	eIF3i subunit of the core complex of translation initiation factor 3 (eIF3), which is essential for translation; stimulates rate of ribosomal scanning during translation reinitiation	Translation Factors	14258.5	8333.51	9719.38	15189.1	16105	9335.51	10083.9	12361.1	11096.6	10387.2		0.0453402	0.0265179	0.0308269	0.0480854	0.0509111	0.0296085	0.0321408	0.0391735	0.035203	0.0330001		0	-0.774826	-0.552886	0.0912142	0.175686	-0.611021	-0.499769	-0.206015	-0.361705	-0.457015		Translation Factors
YMR260C	TIF11	Translation initiation factor eIF1A, essential protein that forms a complex with Sui1p (eIF1) and the 40S ribosomal subunit and scans for the start codon; C-terminus associates with Fun12p (eIF5B); N terminus interacts with eIF2 and eIF3	Translation Factors	16692.1	7675.29	6568.25	15174.9	15598.5	7333.07	7775.9	3973.69	11316	9192.64		0.0530788	0.0244234	0.0208325	0.0480405	0.0493099	0.0232576	0.0247844	0.012593	0.035899	0.029205		0	-1.12087	-1.34558	-0.137478	-0.0977582	-1.18668	-1.10208	-2.07061	-0.560801	-0.860614		Translation Factors
YMR309C	NIP1	eIF3c subunit of the eukaryotic translation initiation factor 3 (eIF3), involved in the assembly of preinitiation complex and start codon selection	Translation Factors	24942.3	13851.3	14460.1	23116.1	24566.8	14312.5	15809.7	13331.6	16744.6	16631.7		0.0793133	0.044076	0.0458631	0.0731806	0.0776605	0.0453935	0.0503908	0.0422491	0.0531208	0.0528388		0	-0.848573	-0.786517	-0.109696	-0.0218846	-0.801319	-0.657785	-0.903745	-0.574899	-0.584659		Translation Factors
YNL014W	HEF3	Translational elongation factor EF-3; paralog of YEF3 and member of the ABC superfamily; stimulates EF-1 alpha-dependent binding of aminoacyl-tRNA by the ribosome; normally expressed in zinc deficient cells	Translation Factors	1366.46	66317.5	11898	940.698	1512.34	26124	53102.1	4210.23	11270.7	5223.04		0.00434517	0.211028	0.0377369	0.00297805	0.0047808	0.0828549	0.169254	0.0133426	0.0357553	0.0165936		0	5.60087	3.1222	-0.53864	0.146339	4.25686	5.28025	1.62346	3.04406	1.93445		Translation Factors
YNL244C	SUI1	Translation initiation factor eIF1; component of a complex involved in recognition of the initiator codon; modulates translation accuracy at the initiation phase	Translation Factors	7251.47	5001.98	4717.02	7382.58	7806.34	4742.72	4992.08	2632.09	4404.54	3901.64		0.0230588	0.0159167	0.014961	0.0233717	0.0246774	0.015042	0.0159114	0.00834135	0.013973	0.0123955		0	-0.535774	-0.620398	0.0258516	0.106373	-0.612559	-0.538632	-1.46206	-0.719282	-0.894193		Translation Factors
YNR046W	TRM112	Subunit of tRNA methyltransferase (MTase) complexes in combination with Trm9p and Trm11p; subunit of complex with Mtq2p that methylates Sup45p (eRF1) in the ternary complex eRF1-eRF3-GTP; deletion confers resistance to zymocin	Translation Factors	1942.35	933.072	1225.47	2383.02	2793.35	1369.66	1320.16	1051.76	1929.59	1454.03		0.00617643	0.00296911	0.00388682	0.00754413	0.00883033	0.00434401	0.00420779	0.00333313	0.00612146	0.00461945		0	-1.05774	-0.664468	0.294988	0.524193	-0.503985	-0.55709	-0.884998	-0.00950885	-0.417746		Translation Factors
YOL023W	IFM1	Mitochondrial translation initiation factor 2	Translation Factors	3707.47	5593.23	5379.34	3843.17	4831.73	6450.98	5811.85	8760.33	6776.69	6750.6		0.0117893	0.0177981	0.0170616	0.0121666	0.015274	0.0204599	0.0185243	0.0277623	0.0214985	0.0214466		0	0.593247	0.536994	0.0518618	0.382105	0.799083	0.648562	1.24055	0.870146	0.864581		Translation Factors
YOL097C	WRS1	'Cytoplasmic tryptophanyl-tRNA synthetase, aminoacylates tryptophanyl-tRNA'	Translation Factors	19653.5	9009.05	9420.51	20589	20728.6	9447.32	7743.84	8828.85	8709.18	9740.72		0.0624956	0.0286675	0.029879	0.0651803	0.0655272	0.0299631	0.0246822	0.0279795	0.0276291	0.0309462		0	-1.12534	-1.06091	0.0670875	0.0768364	-1.05681	-1.34367	-1.15449	-1.17418	-1.01269		Translation Factors
YOL114C	PTH4	Putative protein of unknown function with similarity to human ICT1 and prokaryotic factors that may function in translation termination; YOL114C is not an essential gene	Translation Factors	23.5264	35.2143	38.1124	27.5956	33.8005	41.9021	35.9702	95.8767	52.8538	59.7478		7.4811e-05	0.000112055	0.000120881	8.73617e-05	0.00010685	0.000132897	0.000114649	0.000303843	0.000167674	0.000189818		0	0.581881	0.69598	0.230158	0.522764	0.832742	0.612522	2.0269	1.16773	1.34461		Translation Factors
YOL139C	CDC33	Cytoplasmic mRNA cap binding protein and translation initiation factor eIF4E; the eIF4E-cap complex is responsible for mediating cap-dependent mRNA translation via interactions with translation initiation factor eIF4G (Tif4631p or Tif4632p)	Translation Factors	11453.2	6330.38	6681.81	11873.8	12454.3	7270.53	5945.03	7927.39	7506.56	6840.27		0.0364197	0.0201438	0.0211927	0.0375899	0.0393705	0.0230592	0.0189488	0.0251227	0.0238139	0.0217315		0	-0.855387	-0.77744	0.052031	0.120893	-0.655618	-0.945995	-0.530833	-0.609527	-0.743626		Translation Factors
YOR187W	TUF1	Mitochondrial translation elongation factor Tu; comprises both GTPase and guanine nucleotide exchange factor activities, while these activities are found in separate proteins in S. pombe and humans	Translation Factors	6286.25	10835.4	12551.3	7546.89	9549.94	13713.3	11951.2	25327.8	13726.3	14746.5		0.0199895	0.0344791	0.0398089	0.0238918	0.0301892	0.0434931	0.0380925	0.0802663	0.0435455	0.0468496		0	0.785481	0.997565	0.263683	0.603292	1.1253	0.926884	2.01045	1.12667	1.2301		Translation Factors
YOR260W	GCD1	Gamma subunit of the translation initiation factor eIF2B, the guanine-nucleotide exchange factor for eIF2; activity subsequently regulated by phosphorylated eIF2; first identified as a negative regulator of GCN4 expression	Translation Factors	6986.68	5425.28	5251.42	8046.97	8617.84	5347.02	5743.28	5541.61	5869.3	5702.14		0.0222168	0.0172637	0.0166559	0.025475	0.0272427	0.0169586	0.0183058	0.0175619	0.0186198	0.0181157		0	-0.364909	-0.411899	0.203839	0.302719	-0.385872	-0.282732	-0.334302	-0.251419	-0.293104		Translation Factors
YOR276W	CAF20	Phosphoprotein of the mRNA cap-binding complex involved in translational control, repressor of cap-dependent translation initiation, competes with eIF4G for binding to eIF4E	Translation Factors	3087.73	915.348	1828.76	2366.68	2773.87	927.156	1609.58	984.426	1839.89	1297.68		0.00981859	0.00291271	0.00580028	0.0074924	0.00876875	0.00294057	0.00513027	0.00311974	0.00583689	0.00412272		0	-1.75415	-0.755681	-0.383682	-0.154646	-1.73566	-0.939862	-1.64919	-0.746927	-1.25061		Translation Factors
YOR361C	PRT1	eIF3b subunit of the core complex of translation initiation factor 3 (eIF3), essential for translation; part of a subcomplex (Prt1p-Rpg1p-Nip1p) that stimulates binding of mRNA and tRNA(i)Met to ribosomes	Translation Factors	27254.1	15910.7	18576	25037.1	27170.8	17482.5	17749.8	19069.9	19076.7	18803		0.0866646	0.0506292	0.0589175	0.0792621	0.0858922	0.0554475	0.0565746	0.0604344	0.0605192	0.059737		0	-0.776476	-0.553033	-0.122406	-0.00441624	-0.640562	-0.618671	-0.515176	-0.514662	-0.53551		Translation Factors
YPL037C	EGD1	'Subunit beta1 of the nascent polypeptide-associated complex (NAC) involved in protein targeting, associated with cytoplasmic ribosomes; enhances DNA binding of the Gal4p activator; homolog of human BTF3b'	Translation Factors	13041.8	15633.1	11546	13778.6	13866.8	12883.8	11236.8	9337.63	12238	12057.4		0.0414713	0.0497458	0.0366204	0.0436201	0.0438357	0.0408623	0.0358155	0.0295919	0.038824	0.0383063		0	0.261461	-0.17575	0.0792863	0.0884919	-0.0175848	-0.214912	-0.482015	-0.0917752	-0.113224		Translation Factors
YPL048W	CAM1	Nuclear protein required for transcription of MXR1; binds the MXR1 promoter in the presence of other nuclear factors; binds calcium and phospholipids; has similarity to translational cofactor EF-1 gamma	Translation Factors	21431.9	25207.8	26230.5	20698.9	20024	26608.2	27070.7	29229.8	24948.8	26195.4		0.0681507	0.0802133	0.0831953	0.0655283	0.0632998	0.0843906	0.0862834	0.0926321	0.0791479	0.0832226		0	0.23411	0.291486	-0.0502057	-0.0980296	0.312111	0.336972	0.44768	0.219211	0.289554		Translation Factors
YPL226W	NEW1	ATP binding cassette protein that cosediments with polysomes and is required for biogenesis of the small ribosomal subunit; Asn/Gln-rich rich region supports [NU+] prion formation and susceptibility to [PSI+] prion induction	Translation Factors	65881.5	19807.7	19806.4	59309.9	59239.6	18273.9	21694.7	18779.8	24134	21223.7		0.209495	0.0630297	0.0628199	0.187762	0.187268	0.0579575	0.0691483	0.059515	0.076563	0.0674276		0	-1.73381	-1.73391	-0.1516	-0.153312	-1.85009	-1.60253	-1.81069	-1.44881	-1.6342		Translation Factors
YPL237W	SUI3	Beta subunit of the translation initiation factor eIF2, involved in the identification of the start codon; proposed to be involved in mRNA binding	Translation Factors	15024.6	4474.91	6119.85	13183.6	14503.5	5289.23	5478.54	6911.13	8043.59	6201.97		0.0477763	0.0142395	0.0194103	0.0417364	0.0458484	0.0167753	0.0174619	0.021902	0.0255176	0.0197036		0	-1.7474	-1.29576	-0.188582	-0.0509255	-1.5062	-1.45546	-1.12033	-0.901415	-1.27653		Translation Factors
YPR041W	TIF5	Translation initiation factor eIF5; functions both as a GTPase-activating protein to mediate hydrolysis of ribosome-bound GTP and as a GDP dissociation inhibitor to prevent recycling of eIF2	Translation Factors	23352.9	13269.9	13310	21118.6	21778	12523.6	13950.1	14411	15185.2	13590.9		0.0742592	0.0422259	0.0422153	0.0668569	0.0688445	0.0397198	0.0444637	0.0456699	0.0481737	0.0431782		0	-0.815444	-0.811091	-0.145088	-0.10073	-0.898952	-0.743326	-0.696431	-0.620936	-0.780961		Translation Factors
YPR163C	TIF3	Translation initiation factor eIF-4B, has RNA annealing activity; contains an RNA recognition motif and binds to single-stranded RNA	Translation Factors	33331.3	17846.6	17797.3	32313.6	34262.4	18594	17052.2	15902.3	20867.9	19436.8		0.105989	0.0567893	0.0564477	0.102298	0.10831	0.0589727	0.0543511	0.0503959	0.0662016	0.0617506		0	-0.901228	-0.905219	-0.0447361	0.0397486	-0.84204	-0.96692	-1.06764	-0.675592	-0.778087		Translation Factors	5.47738	3.43397	3.14693	5.49722	5.52255	3.34084	3.30567	3.30535	3.86292	3.58543		0
YBR146W	MRPS9	Mitochondrial ribosomal protein of the small subunit	mitRPs	1304.67	2376.27	5329.95	1325.12	2116.93	3234.28	3438.35	6777.58	4216.28	3182.56		0.00414868	0.00756149	0.016905	0.00419504	0.00669203	0.0102578	0.0109592	0.0214788	0.0133758	0.010111		0	0.865014	2.03044	0.0224381	0.698289	1.30976	1.39803	2.37709	1.69229	1.2865		mitRPs
YBR251W	MRPS5	Mitochondrial ribosomal protein of the small subunit	mitRPs	4074.33	5994.33	5390.12	4209.73	5075.98	6597.32	5623.16	11765	6415.06	7446.59		0.0129559	0.0190745	0.0170958	0.0133271	0.0160462	0.0209241	0.0179229	0.0372844	0.0203512	0.0236578		0	0.557036	0.403755	0.0471649	0.317124	0.695317	0.464818	1.52987	0.6549	0.870017		mitRPs
YCR003W	MRPL32	Mitochondrial ribosomal protein of the large subunit	mitRPs	393.44	382.18	459.524	438.473	586.454	591.525	486.634	1102.9	776.332	864.261		0.00125109	0.00121613	0.00145747	0.00138811	0.0018539	0.00187608	0.00155107	0.0034952	0.00246285	0.00274575		0	-0.0418914	0.223997	0.156344	0.575874	0.588296	0.306693	1.48709	0.98053	1.13532		mitRPs
YCR046C	IMG1	Mitochondrial ribosomal protein of the large subunit, required for respiration and for maintenance of the mitochondrial genome	mitRPs	670.982	1029.66	1454.8	707.389	1130.31	1138.68	1028.85	1979.03	1291.44	1155.41		0.00213364	0.00327646	0.00461419	0.00223944	0.00357313	0.00361144	0.00327929	0.00627174	0.00409698	0.00367073		0	0.617822	1.11647	0.0762297	0.752373	0.763016	0.616687	1.56045	0.944635	0.784059		mitRPs
YDL202W	MRPL11	Mitochondrial ribosomal protein of the large subunit	mitRPs	1587.88	2014.65	2811.78	1773.35	2630.88	2397.63	2227.82	3769.28	3236.84	2935.48		0.00504926	0.00641078	0.00891812	0.00561404	0.00831673	0.00760432	0.00710081	0.0119452	0.0102686	0.009326		0	0.343427	0.824382	0.159375	0.728444	0.594507	0.488531	1.24719	1.02748	0.886495		mitRPs
YDR041W	RSM10	Mitochondrial ribosomal protein of the small subunit, has similarity to E. coli S10 ribosomal protein; essential for viability, unlike most other mitoribosomal proteins	mitRPs	2038.15	3575.64	3240.46	2791.47	3728.62	4612.73	3398.69	8968.74	4244.92	5173.69		0.00648106	0.011378	0.0102778	0.00883719	0.0117869	0.0146297	0.0108328	0.0284228	0.0134666	0.0164368		0	0.810941	0.668938	0.453765	0.871382	1.17836	0.737719	2.13765	1.05848	1.34393		mitRPs
YDR115W	MRX14	Putative mitochondrial ribosomal protein of the large subunit, has similarity to E. coli L34 ribosomal protein; required for respiratory growth, as are most mitochondrial ribosomal proteins	mitRPs	400.35	423.026	609.249	464.456	547.993	595.198	583.849	903.765	742.799	767.363		0.00127306	0.0013461	0.00193235	0.00147037	0.00173231	0.00188773	0.00186092	0.00286412	0.00235647	0.00243791		0	0.0794845	0.60577	0.21428	0.452896	0.572108	0.544333	1.17469	0.89171	0.938647		mitRPs
YDR116C	MRPL1	Mitochondrial ribosomal protein of the large subunit	mitRPs	3041.67	5303.94	5021.62	3924.06	4599.71	5764.48	4357.59	8808.11	5383.04	6611.27		0.00967212	0.0168776	0.0159271	0.0124227	0.0145406	0.0182826	0.0138891	0.0279138	0.0170772	0.021004		0	0.802201	0.723289	0.367483	0.596679	0.922327	0.518667	1.53397	0.823558	1.12006		mitRPs
YDR237W	MRPL7	Mitochondrial ribosomal protein of the large subunit	mitRPs	1949.93	2425.19	2256.85	1991.23	2249.03	2698.25	2323.63	4347.38	2750.3	2873.18		0.00620053	0.00771715	0.00715805	0.00630381	0.00710962	0.00855777	0.00740619	0.0137773	0.00872509	0.00912808		0	0.314675	0.210888	0.0302375	0.205881	0.468602	0.252958	1.15672	0.496167	0.559226		mitRPs
YDR337W	MRPS28	Mitochondrial ribosomal protein of the small subunit	mitRPs	5527.89	5003.19	5244.51	5389.93	6866.07	6140.13	5941.92	10288.7	8097.74	7928.62		0.017578	0.0159206	0.016634	0.0170634	0.021705	0.019474	0.0189389	0.0326059	0.0256894	0.0251892		0	-0.143881	-0.0759209	-0.0364624	0.312756	0.15154	0.1042	0.89626	0.55079	0.520341		mitRPs
YDR405W	MRP20	Mitochondrial ribosomal protein of the large subunit	mitRPs	2009.65	4220.88	3984.57	3001.15	3665.84	4799.97	3443.98	6203.6	4518.61	5401.4		0.00639043	0.0134312	0.0126379	0.00950099	0.0115884	0.0152236	0.0109771	0.0196598	0.0143349	0.0171602		0	1.0706	0.98748	0.578571	0.8672	1.25608	0.777133	1.62616	1.16893	1.42639		mitRPs
YER050C	RSM18	Mitochondrial ribosomal protein of the small subunit, has similarity to E. coli S18 ribosomal protein	mitRPs	1700.35	2127.63	2459.38	1695.72	2613.8	2706.28	2788.24	4405.94	3938.91	3879.72		0.0054069	0.00677029	0.00780041	0.00536828	0.00826273	0.00858324	0.00888706	0.0139629	0.0124958	0.0123258		0	0.323416	0.532463	-0.00393377	0.620317	0.670479	0.713523	1.37362	1.21196	1.19012		mitRPs
YGL068W	MNP1	Protein associated with the mitochondrial nucleoid; putative mitochondrial ribosomal protein with similarity to E. coli L7/L12 ribosomal protein; required for normal respiratory growth	mitRPs	5074.89	4997.43	7081.23	5501.14	5990.41	6342.51	5407.49	12020	7119.06	7220.68		0.0161375	0.0159022	0.0224595	0.0174154	0.0189369	0.0201159	0.0172355	0.0380926	0.0225846	0.0229401		0	-0.0221902	0.480623	0.116354	0.239278	0.321677	0.0915825	1.24399	0.48831	0.508758		mitRPs
YGR220C	MRPL9	Mitochondrial ribosomal protein of the large subunit	mitRPs	1890.45	3273.97	3324.8	2317.31	2709.35	3840.89	3330	5801.95	3907.9	4931.07		0.00601139	0.010418	0.0105453	0.0073361	0.00856478	0.0121818	0.0106138	0.0183869	0.0123975	0.015666		0	0.792311	0.814538	0.293721	0.519217	1.02271	0.816792	1.61781	1.04766	1.38317		mitRPs
YHL004W	MRP4	Mitochondrial ribosomal protein of the small subunit	mitRPs	3877.35	5076.76	5945.32	4477	5769.54	6285.85	5569.73	13192.6	7277.62	8042.27		0.0123295	0.0161547	0.0188568	0.0141732	0.0182386	0.0199362	0.0177526	0.0418086	0.0230876	0.0255502		0	0.388837	0.616683	0.207461	0.573385	0.697037	0.522536	1.76659	0.908396	1.05253		mitRPs
YHR147C	MRPL6	Mitochondrial ribosomal protein of the large subunit	mitRPs	2528.25	4663.82	5442.19	2939.78	4334.65	5580.01	4602.55	9150.43	5870.79	6086.94		0.00803951	0.0148407	0.017261	0.00930671	0.0137027	0.0176976	0.0146699	0.0289986	0.0186246	0.0193382		0	0.883373	1.10605	0.217569	0.777776	1.14213	0.864294	1.8557	1.21542	1.26758		mitRPs
YJL063C	MRPL8	Mitochondrial ribosomal protein of the large subunit	mitRPs	2659.31	3726.42	3659.54	2997.75	3837.27	4161.38	3421.68	6526.09	4520.78	4943.38		0.00845627	0.0118578	0.011607	0.00949023	0.0121304	0.0131982	0.010906	0.0206818	0.0143418	0.0157051		0	0.486738	0.46061	0.172828	0.529028	0.64601	0.363653	1.29517	0.76552	0.894446		mitRPs
YJL096W	MRPL49	Mitochondrial ribosomal protein of the large subunit	mitRPs	1659.64	2265.64	2407.56	1839.46	2368.36	2786.92	2316.26	4134.13	3076.32	3206.52		0.00527744	0.00720945	0.00763606	0.00582333	0.00748685	0.00883899	0.0073827	0.0131015	0.00975936	0.0101871		0	0.449048	0.536701	0.148412	0.513018	0.747801	0.480927	1.31671	0.890335	0.950138		mitRPs
YJR113C	RSM7	Mitochondrial ribosomal protein of the small subunit, has similarity to E. coli S7 ribosomal protein	mitRPs	3194.96	4955.48	5427.9	3623.22	5049.59	5876.59	4949.55	11401.8	6548.26	7118.69		0.0101596	0.0157687	0.0172157	0.0114703	0.0159627	0.0186382	0.0157759	0.0361334	0.0207738	0.022616		0	0.633227	0.764596	0.181475	0.660368	0.879181	0.631499	1.83539	1.03531	1.15581		mitRPs
YKL003C	MRP17	Mitochondrial ribosomal protein of the small subunit; MRP17 exhibits genetic interactions with PET122, encoding a COX3-specific translational activator	mitRPs	624.99	997.341	1286.49	734.071	1259.76	953.282	585.589	1377.77	1070.96	909.792		0.00198739	0.00317362	0.00408036	0.00232391	0.00398235	0.00302343	0.00186647	0.00436629	0.00339753	0.0028904		0	0.674254	1.04154	0.232087	1.01124	0.60907	-0.0939447	1.14043	0.777	0.541704		mitRPs
YLR009W	RLP24	Essential protein with similarity to Rpl24Ap and Rpl24Bp, associated with pre-60S ribosomal subunits and required for ribosomal large subunit biogenesis	mitRPs	3526.45	749.798	1012.57	2886.77	3170.78	709.763	975.241	1172.59	1367.68	1117.83		0.0112137	0.00238592	0.00321157	0.00913889	0.0100235	0.00225108	0.00310842	0.00371605	0.00433885	0.00355134		0	-2.23364	-1.80019	-0.28876	-0.153379	-2.31281	-1.85439	-1.58852	-1.36649	-1.65752		mitRPs
YML009C	MRPL39	Mitochondrial ribosomal protein of the large subunit	mitRPs	346.236	353.757	399.011	366.682	557.716	510.821	482.717	563.67	754.458	679.149		0.00110099	0.00112568	0.00126554	0.00116084	0.00176305	0.00162012	0.00153858	0.00178633	0.00239345	0.00215765		0	0.031003	0.204673	0.0827737	0.687775	0.561062	0.479422	0.703095	1.12368	0.971972		mitRPs
YML025C	YML6	Mitochondrial ribosomal protein of the large subunit, has similarity to E. coli L4 ribosomal protein and human mitoribosomal MRP-L4 protein; essential for viability, unlike most other mitoribosomal proteins	mitRPs	4929.06	6419.13	7848.93	5637.55	6388.98	7746.28	6625.8	14469.4	8713.57	10303.5		0.0156738	0.0204262	0.0248944	0.0178473	0.0201968	0.0245681	0.0211187	0.0458549	0.027643	0.0327342		0	0.381065	0.671183	0.193756	0.374273	0.652191	0.426782	1.55362	0.821951	1.06375		mitRPs
YMR188C	MRPS17	Mitochondrial ribosomal protein of the small subunit	mitRPs	1857.84	2564.61	2925.9	1760.27	2782.92	3015.02	2802.4	4933.05	3735.89	3282.42		0.00590769	0.0081608	0.00928007	0.00557264	0.00879735	0.00956244	0.00893219	0.0156333	0.0118518	0.0104282		0	0.465113	0.655254	-0.0778295	0.582973	0.698541	0.593037	1.40885	1.00783	0.821134		mitRPs
YMR193W	MRPL24	Mitochondrial ribosomal protein of the large subunit	mitRPs	2702.21	3347.04	3789.67	2839.56	3777.56	4040.2	4122.04	7522.15	5061.63	5377.81		0.00859268	0.0106506	0.0120197	0.00898944	0.0119416	0.0128139	0.0131383	0.0238384	0.0160576	0.0170853		0	0.308746	0.487932	0.0715276	0.483315	0.580287	0.609219	1.47701	0.905462	0.992879		mitRPs
YMR286W	MRPL33	Mitochondrial ribosomal protein of the large subunit	mitRPs	855.733	1373.35	2644.58	856.515	1796	1761.41	866.299	899.594	1548.18	1132.21		0.00272112	0.00437011	0.00838781	0.00271154	0.00567751	0.00558649	0.00276119	0.0028509	0.00491147	0.00359703		0	0.682467	1.62781	0.00131779	1.06955	1.0415	0.0177043	0.0721133	0.855341	0.403909		mitRPs
YNL002C	RLP7	Nucleolar protein with similarity to large ribosomal subunit L7 proteins; constituent of 66S pre-ribosomal particles; plays an essential role in processing of precursors to the large ribosomal subunit RNAs	mitRPs	10242.2	2075.5	4125.5	8326.99	9976.56	2233.58	3437.1	3178.51	4718.5	3555.18		0.0325689	0.00660441	0.0130848	0.0263615	0.0315379	0.00708402	0.0109552	0.010073	0.014969	0.0112948		0	-2.30299	-1.31188	-0.298659	-0.0379113	-2.1971	-1.57526	-1.6881	-1.11813	-1.52653		mitRPs
YNL081C	SWS2	Putative mitochondrial ribosomal protein of the small subunit, has similarity to E. coli S13 ribosomal protein; participates in controlling sporulation efficiency	mitRPs	234.319	515.739	699.065	300.582	456.003	562.072	386.271	934.746	557.3	481.87		0.000745105	0.00164112	0.00221722	0.000951578	0.00144151	0.00178267	0.00123118	0.0029623	0.00176799	0.0015309		0	1.13817	1.57695	0.359285	0.960569	1.26228	0.721139	1.9961	1.24998	1.04017		mitRPs
YNL185C	MRPL19	Mitochondrial ribosomal protein of the large subunit	mitRPs	3163.93	4919.12	6030.65	3501.7	5201.58	5759.03	4598.73	9513.63	5946.49	6248.9		0.0100609	0.015653	0.0191274	0.0110856	0.0164432	0.0182653	0.0146577	0.0301496	0.0188647	0.0198527		0	0.636683	0.930596	0.146338	0.717232	0.864108	0.539518	1.58828	0.910321	0.981885		mitRPs
YNL284C	MRPL10	Mitochondrial ribosomal protein of the large subunit; appears as two protein spots (YmL10 and YmL18) on two-dimensional SDS gels	mitRPs	3956.69	5967.79	6028.63	4181.69	5645.82	7116.41	6350.98	11349.9	7946.79	8293.11		0.0125818	0.01899	0.019121	0.0132383	0.0178475	0.0225704	0.0202427	0.0359689	0.0252105	0.0263472		0	0.592903	0.607536	0.0797921	0.512889	0.846856	0.682685	1.52031	1.00608	1.06762		mitRPs
YNL306W	MRPS18	Mitochondrial ribosomal protein of the small subunit; essential for viability, unlike most other mitoribosomal proteins	mitRPs	3504.84	4566.11	4892.63	4121.97	5672.33	5735.67	4902.95	9780.06	6276.71	7024.2		0.0111449	0.0145297	0.015518	0.0130493	0.0179313	0.0181912	0.0156274	0.030994	0.0199123	0.0223158		0	0.381617	0.481262	0.233985	0.694593	0.710613	0.484301	1.48049	0.84066	1.00299		mitRPs
YNR036C	MRPS12	Mitochondrial protein; may interact with ribosomes based on co-purification experiments; similar to E. coli and human mitochondrial S12 ribosomal proteins	mitRPs	721.989	1020.66	1228.75	996.347	1518.77	1256.41	1388.92	2602.48	2298.44	2001.44		0.00229583	0.00324782	0.00389723	0.00315422	0.00480113	0.00398483	0.00442696	0.00824751	0.0072916	0.00635856		0	0.499454	0.767143	0.464671	1.07285	0.799259	0.943915	1.84984	1.67061	1.47099		mitRPs
YOR150W	MRPL23	Mitochondrial ribosomal protein of the large subunit	mitRPs	637.412	1087.66	1384.73	732.907	1260.42	1473.27	1046.57	1475.91	1336.38	1258.33		0.00202689	0.00346102	0.00439195	0.00232023	0.00398443	0.00467262	0.00333577	0.0046773	0.00423955	0.00399771		0	0.77093	1.11931	0.201404	0.983606	1.20872	0.715371	1.21131	1.06803	0.981212		mitRPs
YPL013C	MRPS16	Mitochondrial ribosomal protein of the small subunit	mitRPs	969.7	1510.67	1979.73	947.646	1589.6	1854.13	1269.68	2724.75	1962.6	1608.6		0.00308352	0.00480708	0.00627911	0.00300004	0.00502504	0.00588056	0.0040469	0.008635	0.00622618	0.00511051		0	0.639578	1.02969	-0.0331903	0.713053	0.935132	0.388855	1.49051	1.01716	0.730195		mitRPs
YPL173W	MRPL40	Mitochondrial ribosomal protein of the large subunit	mitRPs	3574.14	6324.54	6655.06	3988.98	4925.35	7038.27	6568.82	12094.3	7698.58	8937.29		0.0113653	0.0201252	0.0211078	0.0126283	0.01557	0.0223226	0.020937	0.038328	0.0244231	0.0283937		0	0.823364	0.896856	0.158424	0.46263	0.977625	0.878038	1.75866	1.107	1.32224		mitRPs
YPL183W-A	RTC6	Protein involved translation; mutants have defects in biogenesis of nuclear ribosomes; sequence similar to prokaryotic ribosomal protein L36, may be a mitochondrial ribosomal protein encoded in the nucleus	mitRPs	77.6786	143.686	188.38	198.337	194.534	220.882	190.262	253.593	227.249	308.624		0.000247008	0.000457221	0.000597485	0.000627892	0.00061496	0.000700549	0.000606429	0.000803661	0.000720928	0.000980497		0	0.88733	1.27806	1.35236	1.32443	1.50769	1.2924	1.70693	1.54868	1.99026		mitRPs
YPR166C	MRP2	Mitochondrial ribosomal protein of the small subunit	mitRPs	543.695	1153.18	1357.12	554.4	1035	1190.14	1158.84	1945.09	1404.77	1461.72		0.00172888	0.00366951	0.00430438	0.00175511	0.00327184	0.00377465	0.00369361	0.00616418	0.00445651	0.00464388		0	1.08475	1.31968	0.0281297	0.928761	1.13026	1.09181	1.83897	1.36946	1.4268		mitRPs	0.279998	0.346611	0.399725	0.298662	0.389081	0.410174	0.360166	0.691935	0.464946	0.488466		0
YHR039C	MSC7	Protein of unknown function, green fluorescent protein (GFP)-fusion protein localizes to the endoplasmic reticulum; msc7 mutants are defective in directing meiotic recombination events to homologous chromatids		9278.48	7785.25	9811.27	8303.27	8048.47	7789.37	8990.76	9617.46	9677.77	9243.87		0.0295044	0.0247733	0.0311184	0.0262864	0.0254428	0.0247048	0.0286566	0.0304787	0.0307019	0.0293677		0	-0.253145	0.0805514	-0.160209	-0.205174	-0.252382	-0.0454454	0.0517674	0.0607862	-0.00539151
YBR246W	RRT2	Putative protein of unknown function; non-essential gene identified in a screen for mutants with increased levels of rDNA transcription; null mutants display a weak carboxypeptidase Y missorting/secretion phenotype		3287.94	3207.22	3525.1	3817.68	4027.18	4028.57	3317.19	2050.86	3291.72	3497.34		0.0104552	0.0102056	0.0111806	0.012086	0.0127307	0.012777	0.010573	0.00649938	0.0104427	0.011111		0	-0.0358607	0.10048	0.215512	0.292586	0.293084	0.0127777	-0.680955	0.00165765	0.0890741
YGR201C	YGR201C	Putative protein of unknown function		249.414	8882.66	1391.11	106.278	248.328	2372.24	5170.37	734.576	1237.44	933.625		0.000793105	0.0282654	0.00441218	0.000336453	0.000785013	0.0075238	0.0164797	0.00232794	0.00392567	0.00296612		0	5.15438	2.47962	-1.2307	-0.00629551	3.24964	4.37365	1.55837	2.31074	1.9043
YJR097W	JJJ3	Protein of unknown function, contains a J-domain, which is a region with homology to the E. coli DnaJ protein		2612.3	188.21	352.319	1985.82	2103.51	216.381	353.894	138.085	684.304	546.224		0.00830678	0.0005989	0.00111745	0.00628668	0.00664961	0.000686274	0.00112798	0.000437605	0.00217089	0.00173535		0	-3.79491	-2.89037	-0.395586	-0.312522	-3.59367	-2.88393	-4.24169	-1.93261	-2.25776
YLR143W	DPH6	Putative protein of unknown function; green fluorescent protein (GFP)-tagged protein localizes to the cytoplasm; YLR143W is not an essential gene		4387.67	3778.37	3797.26	4615.42	5429.5	3608.47	3887.58	2933.72	4106.11	3223.86		0.0139522	0.0120231	0.0120438	0.0146114	0.0171637	0.0114446	0.012391	0.00929724	0.0130263	0.0102422		0	-0.215691	-0.208496	0.0730069	0.307364	-0.282068	-0.174583	-0.580724	-0.0956827	-0.444666
Q0050	AI1	Reverse transcriptase required for splicing of the COX1 pre-mRNA, encoded by a mobile group II intron within the mitochondrial COX1 gene		2603.06	1697.65	2387.05	2228.41	2240.76	2239.11	3062.09	3679.5	2887.38	2773.06		0.0082774	0.00540206	0.007571	0.00705467	0.00708348	0.00710156	0.00975991	0.0116607	0.00915996	0.00881		0	-0.61667	-0.12498	-0.224194	-0.21622	-0.217283	0.234308	0.499301	0.149552	0.0912703
Q0055	AI2	Reverse transcriptase required for splicing of the COX1 pre-mRNA, encoded by a mobile group II intron within the mitochondrial COX1 gene		538.199	841.581	1124.34	557.407	785.034	1110.13	1190.16	1225.32	1064.01	1184.72		0.0017114	0.00267798	0.00356607	0.00176463	0.00248165	0.00352089	0.00379344	0.00388316	0.00337548	0.00376385		0	0.644962	1.06287	0.0505914	0.544615	1.04452	1.14494	1.18695	0.9833	1.13833
Q0060	AI3	Endonuclease I-SceIII, encoded by a mobile group I intron within the mitochondrial COX1 gene		186.712	1365.32	848.019	235.433	468.296	1361.98	1135.83	1164.71	527.101	1002.27		0.00059372	0.00434456	0.00268966	0.00074533	0.00148038	0.00431966	0.00362027	0.00369108	0.00167218	0.00318421		0	2.87035	2.18328	0.334502	1.32661	2.86682	2.60486	2.64108	1.49726	2.42438
Q0065	AI4	Endonuclease I-SceII, encoded by a mobile group I intron within the mitochondrial COX1 gene; intron is normally spliced by the BI4p maturase but AI4p can mutate to acquire the same maturase activity		534.913	654.152	837.652	656.698	807.618	860.712	1028.05	2263.03	1019.49	889.598		0.00170096	0.00208157	0.00265678	0.00207896	0.00255304	0.00272983	0.00327674	0.00717176	0.00323424	0.00282625		0	0.290322	0.647047	0.295926	0.594369	0.686226	0.942534	2.08088	0.930471	0.733849
Q0070	AI5_ALPHA	Endonuclease I-SceIV, involved in intron mobility; encoded by a mobile group I intron within the mitochondrial COX1 gene		49.1994	53.4966	38.6409	47.8355	60.9597	48.2041	38.894	43.098	47.5498	54.7238		0.000156448	0.000170231	0.000122557	0.000151437	0.000192706	0.000152884	0.000123968	0.000136582	0.000150848	0.000173857		0	0.120806	-0.348512	-0.040559	0.309215	-0.0294849	-0.339093	-0.19102	-0.0492014	0.153528
Q0140	VAR1	Mitochondrial ribosomal protein of the small subunit, mitochondrially-encoded; polymorphic in different strains due to variation in number of AAT (asparagine) codons; translated near the mitochondrial inner membrane		3039.64	4321.84	4666.15	3220.86	4158.56	5581.24	4829.59	7783.77	5358.04	5840.32		0.00966567	0.0137525	0.0147996	0.0101965	0.013146	0.0177015	0.0153935	0.0246675	0.0169979	0.0185547		0	0.507745	0.618332	0.0835455	0.452184	0.876685	0.668	1.35657	0.817805	0.942147
Q0255	Q0255	Maturase-like protein		187.847	1425.37	871.875	190.594	271.55	1701.42	1437.58	1492.43	958.455	954.457		0.00059733	0.00453564	0.00276533	0.00060338	0.000858423	0.00539622	0.00458205	0.00472966	0.00304061	0.0030323		0	2.92371	2.21456	0.0209446	0.53166	3.17911	2.93601	2.99003	2.35115	2.34512
R0010W	FLP1	Site-specific recombinase encoded on the 2-micron plasmid, required for 2-micron plasmid propagation as part of a plasmid amplification system that compensates for any copy number decreases caused by missegregation events		792.109	221.5	345.136	714.46	725.327	340.141	498.142	278.572	483.083	615.866		0.00251881	0.000704831	0.00109467	0.00226183	0.0022929	0.00107879	0.00158775	0.000882822	0.00153254	0.0019566		0	-1.83839	-1.19853	-0.148846	-0.127067	-1.21957	-0.669142	-1.50765	-0.713428	-0.363082
R0020C	REP1	Master regulator that acts in concert with Rep2p to regulate transcript levels of the FLP1 gene that promotes plasmid copy amplification; autoregulates levels of its own transcript		4400.28	4878.26	3526.82	5143.4	5589.01	5973.35	5233.38	4973.21	5060.08	5555.05		0.0139923	0.015523	0.011186	0.0162829	0.017668	0.0189451	0.0166805	0.0157606	0.0160527	0.0176484		0	0.148771	-0.319227	0.225127	0.344997	0.440945	0.250148	0.176582	0.201565	0.336205
R0030W	RAF1	Anti-repressor that increases 2 micron plasmid copy number by relieving repression of the FLP1 site-specific recombinase caused by the Rep1-Rep2p trascription regulator; also itself repressed by the Rep1p-Rep2p complex		520.996	688.1	559.658	563.108	569.414	810.815	659.125	729.339	735.196	763.125		0.0016567	0.00218959	0.00177507	0.00178268	0.00180003	0.00257158	0.00210085	0.00231135	0.00233235	0.00242444		0	0.401346	0.103273	0.112139	0.128206	0.6381	0.33928	0.485317	0.496857	0.550647
R0040C	REP2	Master regulator that acts in concert with Rep1p to regulate transcript levels of the FLP1 gene that promotes plasmid copy amplification; also autoregulates levels of its own transcript		3484.83	2274.73	2088.16	3526.74	3725.21	2567.53	2629.81	3101.16	3079.12	2781.23		0.0110813	0.00723838	0.00662302	0.0111649	0.0117761	0.00814318	0.00838209	0.00982788	0.00976824	0.00883595		0	-0.615393	-0.738856	0.0172469	0.0962335	-0.440707	-0.40613	-0.16828	-0.17857	-0.325365
YAL001C	TFC3	Largest of six subunits of the RNA polymerase III transcription initiation factor complex (TFIIIC); part of the TauB domain of TFIIIC that binds DNA at the BoxB promoter sites of tRNA and similar genes; cooperates with Tfc6p in DNA binding		9854.33	8167.99	9645.23	9946.84	9202.48	9465.89	10190.7	11286.9	9448.94	10218.1		0.0313355	0.0259912	0.0305918	0.0314896	0.0290908	0.030022	0.0324812	0.0357693	0.0299759	0.0324628		0	-0.270777	-0.0309421	0.0134805	-0.0987351	-0.0580196	0.0484235	0.19582	-0.0606053	0.0522973
YAL002W	VPS8	Membrane-associated protein that interacts with Vps21p to facilitate soluble vacuolar protein localization; component of the CORVET complex; required for localization and trafficking of the CPY sorting receptor; contains RING finger motif		2215.92	3130.22	2625.99	2231.84	2107.94	3062.27	3123.06	2516.37	2603.56	2795.82		0.00704634	0.00996062	0.00832885	0.00706552	0.00666361	0.00971229	0.00995424	0.00797462	0.00825957	0.00888231		0	0.498358	0.244956	0.0103278	-0.072072	0.466696	0.495054	0.183438	0.23258	0.335366
YAL005C	SSA1	ATPase involved in protein folding and nuclear localization signal (NLS)-directed nuclear transport; member of heat shock protein 70 (HSP70) family; forms a chaperone complex with Ydj1p; localized to the nucleus, cytoplasm, and cell wall; 98% identical with Ssa2p, but subtle differences between the two proteins provide functional specificity with respect to propagation of yeast [URE3] prions and …		110976	181979	135609	120434	102080	166928	147336	175124	131985	138022		0.35289	0.579072	0.430111	0.381268	0.322695	0.529429	0.469609	0.554985	0.418711	0.438495		0	0.713524	0.289205	0.117995	-0.120547	0.588978	0.408862	0.658129	0.250126	0.314651
YAL007C	ERP2	Protein that forms a heterotrimeric complex with Erp1p, Emp24p, and Erv25p; member, along with Emp24p and Erv25p, of the p24 family involved in ER to Golgi transport and localized to COPII-coated vesicles		3796.52	2734.8	3492.5	3758.93	3627.19	3342.21	3416.61	3329.76	4069.98	3947.91		0.0120724	0.00870236	0.0110772	0.0119	0.0114663	0.0106002	0.0108899	0.0105523	0.0129117	0.0125425		0	-0.473242	-0.120417	-0.0143556	-0.0658253	-0.183875	-0.152112	-0.189259	0.100344	0.0564115
YAL008W	FUN14	Mitochondrial protein of unknown function		348.685	1553.29	746.671	436.377	341.995	1288.13	1381.69	1475.26	819.862	1008.33		0.00110877	0.0049427	0.00236822	0.00138148	0.00108111	0.00408543	0.00440391	0.00467524	0.00260094	0.00320346		0	2.15533	1.09855	0.323651	-0.0279491	1.88528	1.98644	2.08097	1.23346	1.53197
YAL009W	SPO7	Putative regulatory subunit of Nem1p-Spo7p phosphatase holoenzyme, regulates nuclear growth by controlling phospholipid biosynthesis, required for normal nuclear envelope morphology, premeiotic replication, and sporulation		1462.57	1609.14	1655.25	1334.97	1326.9	1564.24	1789.91	1470.79	1533.54	1609.29		0.00465079	0.00512042	0.00524996	0.00422623	0.00419459	0.00496114	0.00570505	0.00466108	0.00486502	0.00511271		0	0.137784	0.178543	-0.131698	-0.140446	0.0969562	0.291381	0.0080856	0.0683601	0.137919
YAL010C	MDM10	Subunit of both the ERMES complex that links the ER to mitochondria, and of the mitochondrial sorting and assembly machinery (SAM complex) that functions in import and assembly of outer membrane beta-barrel proteins		1018.16	1584.1	1267.93	994.739	1026.41	1489.47	1737.6	1226.98	1223.42	1419.81		0.00323762	0.00504074	0.00402149	0.00314913	0.00324468	0.004724	0.00553832	0.00388842	0.00388119	0.00451073		0	0.637699	0.316511	-0.0335743	0.0116428	0.548835	0.771132	0.269147	0.264955	0.479734
YAL011W	SWC3	Protein of unknown function, component of the SWR1 complex, which exchanges histone variant H2AZ (Htz1p) for chromatin-bound histone H2A; required for formation of nuclear-associated array of smooth endoplasmic reticulum known as karmellae		2226.21	1553.38	2290.39	2274.57	2170.19	2150.68	2487.29	3777.89	2847.22	2211.19		0.00707906	0.00494298	0.00726443	0.0072008	0.00686039	0.0068211	0.00792783	0.0119725	0.00903256	0.00702494		0	-0.519179	0.0410036	0.0310041	-0.0367683	-0.0497968	0.159985	0.762991	0.354964	-0.00976669
YAL012W	CYS3	Cystathionine gamma-lyase, catalyzes one of the two reactions involved in the transsulfuration pathway that yields cysteine from homocysteine with the intermediary formation of cystathionine		25085.2	10040.9	7643.61	23560.2	24070.2	10191.6	7170.22	8969.62	10418.6	9479.25		0.0797677	0.031951	0.0242432	0.0745865	0.0760906	0.0323237	0.0228539	0.0284256	0.0330521	0.0301155		0	-1.32095	-1.71451	-0.0904847	-0.0595883	-1.29946	-1.80675	-1.48372	-1.26768	-1.40399
YAL013W	DEP1	Transcriptional modulator involved in regulation of structural phospholipid biosynthesis genes and metabolically unrelated genes, as well as maintenance of telomeres, mating efficiency, and sporulation		5133.33	5892.08	5996.99	4822.04	4961.57	6869.65	5968.41	7715.6	5915.49	5808.97		0.0163233	0.0187491	0.0190206	0.0152655	0.0156845	0.0217878	0.0190233	0.0244515	0.0187664	0.0184551		0	0.198882	0.224344	-0.0902514	-0.0490983	0.420342	0.217452	0.587883	0.204603	0.178387
YAL014C	SYN8	Endosomal SNARE related to mammalian syntaxin 8		941.815	730.616	855.001	875.622	907.416	713.726	834.617	501.08	862.837	892.61		0.00299485	0.00232488	0.00271181	0.00277203	0.00286852	0.00226365	0.00266021	0.00158797	0.00273728	0.00283582		0	-0.36633	-0.139518	-0.105135	-0.0536796	-0.400073	-0.174329	-0.910403	-0.126356	-0.0774137
YAL015C	NTG1	DNA N-glycosylase and apurinic/apyrimidinic (AP) lyase involved in base excision repair; acts in both nucleus and mitochondrion; creates a double-strand break at mtDNA origins that stimulates replication in response to oxidative stress		1880.7	1033.86	1754.8	1959.17	2097.57	1809.49	1663.01	1917.31	2024.79	2091.11		0.00598039	0.00328983	0.0055657	0.00620231	0.00663083	0.00573898	0.00530057	0.00607614	0.00642347	0.00664345		0	-0.863229	-0.0999631	0.0589729	0.157449	-0.0556866	-0.177473	0.0278139	0.106503	0.152999
YAL016W	TPD3	Regulatory subunit A of the heterotrimeric protein phosphatase 2A (PP2A), which also contains regulatory subunit Cdc55p and either catalytic subunit Pph21p or Pph22p; required for cell morphogenesis and transcription by RNA polymerase III		14534.9	23298.4	17253.1	15906.3	14644.1	20900.1	21965.6	16467.4	17329.7	19417.2		0.0462191	0.0741374	0.0547216	0.0503559	0.0462929	0.0662867	0.0700118	0.0521868	0.054977	0.0616883		0	0.68071	0.247334	0.130077	0.0107984	0.523989	0.595725	0.180092	0.253726	0.417814
YAL017W	PSK1	One of two (see also PSK2) PAS domain containing S/T protein kinases; coordinately regulates protein synthesis and carbohydrate metabolism and storage in response to a unknown metabolite that reflects nutritional status		9887.19	13462.8	10330.3	11750.3	11831.2	16512.4	10681.5	7296.55	10821.6	14378.7		0.03144	0.0428397	0.0327646	0.0371989	0.0374007	0.0523707	0.0340455	0.0231235	0.0343306	0.0456811		0	0.445346	0.0632497	0.249065	0.258964	0.739917	0.111482	-0.438346	0.130281	0.540301
YAL019W	FUN30	Conserved member of the Snf2p family with ATP-dependent chromatin remodeling activity; has a role in silencing; potential Cdc28p substrate; authentic, non-tagged protein is detected in purified mitochondria in high-throughput studies		13861.4	5720.07	7521.15	12714.4	13755.5	6653.54	7862.94	5787.78	9285.8	8756.88		0.0440775	0.0182017	0.0238548	0.0402511	0.0434838	0.0211024	0.0250618	0.018342	0.0294584	0.0278206		0	-1.27697	-0.882048	-0.12461	-0.0110644	-1.05888	-0.817932	-1.25999	-0.577975	-0.662584
YAL020C	ATS1	Protein required, with Elongator complex, Kti11p, and Kti12p, for modification of wobble nucleosides in tRNA; has a potential role in regulatory interactions between microtubules and the cell cycle		1434.93	1915.5	1929.05	1624.13	1654.03	2002.29	2058.8	1305.11	2188.97	2300.41		0.00456289	0.00609528	0.00611837	0.00514165	0.00522871	0.00635046	0.00656209	0.00413602	0.00694432	0.00730839		0	0.416741	0.42691	0.178687	0.205005	0.480671	0.520823	-0.136809	0.609272	0.680911
YAL021C	CCR4	Component of the CCR4-NOT transcriptional complex, which is involved in regulation of gene expression; component of the major cytoplasmic deadenylase, which is involved in mRNA poly(A) tail shortening		7068.03	9316.55	8487.33	8140.2	7848.15	11144	8456.11	9277.01	8468.7	9794.5		0.0224754	0.029646	0.0269193	0.0257701	0.0248095	0.0353443	0.0269525	0.0293997	0.0268662	0.0311171		0	0.398488	0.264003	0.203756	0.151044	0.656887	0.258686	0.392352	0.260832	0.470664
YAL022C	FUN26	Vacuolar membrane transporter with broad nucleoside selectivity; may regulate balance of nicotinamide riboside (NmR) levels between cytosol and vacuole, contributing to salvage of NmR for use in cytosolic NAD+ synthesis		1462.61	659.526	1172.58	1308.24	1149.85	695.331	859.672	969.163	1028.95	1143.91		0.00465091	0.00209867	0.00371907	0.00414161	0.0036349	0.00220531	0.00274006	0.00307137	0.00326425	0.0036342		0	-1.14904	-0.318859	-0.160918	-0.347099	-1.07277	-0.766687	-0.593734	-0.507372	-0.354572
YAL023C	PMT2	Protein O-mannosyltransferase, transfers mannose residues from dolichyl phosphate-D-mannose to protein Ser/Thr residues; involved in ER quality control; acts in a complex with Pmt1p, can instead interact with Pmt5; target for new antifungal		13172.9	6837.87	9818.62	12539.1	12393.4	8660.05	9128.21	8069.54	10827.8	10685.7		0.0418881	0.0217587	0.0311417	0.0396961	0.039178	0.0274662	0.0290947	0.0255732	0.0343503	0.0339484		0	-0.945954	-0.423981	-0.0711392	-0.088001	-0.605126	-0.529169	-0.707015	-0.282833	-0.301892
YAL024C	LTE1	Protein similar to GDP/GTP exchange factors but without detectable GEF activity; required for asymmetric localization of Bfa1p at daughter-directed spindle pole bodies and for mitotic exit at low temperatures		4324.08	3165.73	3464.99	4534.39	4476.78	4018.94	4261.84	5550.93	4619.35	4239.42		0.01375	0.0100736	0.0109899	0.0143549	0.014152	0.0127465	0.0135839	0.0175914	0.0146545	0.0134686		0	-0.449855	-0.319542	0.0685153	0.0500682	-0.105578	-0.0209168	0.360336	0.0952966	-0.0285263
YAL025C	MAK16	Essential nuclear protein, constituent of 66S pre-ribosomal particles; required for maturation of 25S and 5.8S rRNAs; required for maintenance of M1 satellite double-stranded RNA of the L-A virus		4698.43	1283.56	2423.67	4130.5	4781.57	1662.68	2151.51	1809.55	2634.91	2334.1		0.0149404	0.00408439	0.00768715	0.0130763	0.0151155	0.00527336	0.00685759	0.00573464	0.00835902	0.00741542		0	-1.87203	-0.954985	-0.185862	0.0253056	-1.49867	-1.12683	-1.37655	-0.834425	-1.00931
YAL026C	DRS2	Aminophospholipid translocase (flippase) that maintains membrane lipid asymmetry in post-Golgi secretory vesicles; contributes to clathrin-coated vesicle formation and endocytosis; mutations in human homolog ATP8B1 result in liver disease		10887	7926.5	7328.85	10856.7	10551.8	8087.17	9120.75	7512.81	9517.38	9492.63		0.0346193	0.0252228	0.0232449	0.03437	0.0333563	0.0256493	0.0290709	0.0238088	0.0301931	0.030158		0	-0.457851	-0.570948	-0.00402081	-0.0451173	-0.4289	-0.255382	-0.535182	-0.19397	-0.197727
YAL027W	SAW1	Protein involved in Rad1p/Rad10p-dependent removal of 3'-nonhomologous tails during double-strand break repair via single-strand annealing; green fluorescent protein (GFP)-fusion protein localizes to the nucleus		672.081	805.938	1007.2	631	625.475	838.34	879.685	1122.64	916.965	872.183		0.00213713	0.00256456	0.00319454	0.00199761	0.00197725	0.00265888	0.00280385	0.00355776	0.00290899	0.00277092		0	0.262034	0.583643	-0.0909951	-0.103683	0.3189	0.388352	0.740188	0.448232	0.375996
YAL028W	FRT2	Tail-anchored ER membrane protein, interacts with homolog Frt1p; promotes growth in conditions of high Na+, alkaline pH, or cell wall stress, possibly via a role in posttranslational translocation; potential Cdc28p substrate		510.103	389.28	790.054	324.212	699.502	509.159	842.621	1014.58	1201.66	611.41		0.00162206	0.00123872	0.00250581	0.00102639	0.00221126	0.00161485	0.00268572	0.0032153	0.00381216	0.00194245		0	-0.38998	0.631163	-0.653851	0.45554	-0.00267233	0.724095	0.992022	1.23617	0.261352
YAL029C	MYO4	One of two type V myosin motors (along with MYO2) involved in actin-based transport of cargos; required for mRNA transport, including ASH1 mRNA, and facilitating the growth and movement of ER tubules into the growing bud along with She3p		12217.2	8224.52	8385.09	12866.6	13084.1	8640.83	9297.05	9125	9904.08	9968.59		0.0388491	0.0261711	0.026595	0.0407329	0.0413614	0.0274053	0.0296328	0.028918	0.0314198	0.0316702		0	-0.57091	-0.543016	0.0747172	0.098901	-0.499672	-0.394069	-0.421017	-0.302819	-0.293452
YAL030W	SNC1	Vesicle membrane receptor protein (v-SNARE) involved in the fusion between Golgi-derived secretory vesicles with the plasma membrane; proposed to be involved in endocytosis; member of the synaptobrevin/VAMP family of R-type v-SNARE proteins		1844.75	1649.09	1959.27	1581.86	1587.97	1576.91	2028.64	1514.85	2013.85	1796.15		0.00586607	0.00524754	0.00621422	0.00500783	0.00501988	0.00500133	0.00646596	0.00480071	0.00638876	0.00570636		0	-0.161755	0.0868909	-0.221803	-0.216242	-0.226325	0.137088	-0.28425	0.126531	-0.0385175
YAL031C	GIP4	Cytoplasmic Glc7-interacting protein whose overexpression relocalizes Glc7p from the nucleus and prevents chromosome segregation; potential Cdc28p substrate		8151.18	5578.74	5123.08	7571	7385.22	5571.73	6567.42	7421.31	6472.99	6168.15		0.0259197	0.017752	0.0162489	0.0239682	0.0233461	0.0176713	0.0209326	0.0235189	0.020535	0.0195962		0	-0.54707	-0.669998	-0.106525	-0.142368	-0.548884	-0.311682	-0.135335	-0.332577	-0.402171
YAL032C	PRP45	Protein required for pre-mRNA splicing; associates with the spliceosome and interacts with splicing factors Prp22p and Prp46p; orthologous to human transcriptional coactivator SKIP and can activate transcription of a reporter gene		2200.23	2084.59	2292.01	2265.24	2323.18	2206.03	2611.66	1581.33	2335.07	2237.34		0.00699645	0.00663334	0.00726957	0.00717126	0.00734403	0.00699664	0.00832424	0.00501139	0.00740781	0.00710802		0	-0.0778907	0.058959	0.0420096	0.0784466	0.00379807	0.247313	-0.476516	0.0858115	0.0241302
YAL034C	FUN19	Non-essential protein of unknown function; expression induced in response to heat stress		224.003	3936.23	806.498	133.035	105.505	2345.36	670.41	1078.02	250.157	555.231		0.000712301	0.0125254	0.00255797	0.00042116	0.000333522	0.00743854	0.00213682	0.00341635	0.000793601	0.00176397		0	4.13522	1.84815	-0.751712	-1.08621	3.38822	1.58153	2.26679	0.159316	1.30957
YAL034W-A	MTW1	Essential component of the MIND kinetochore complex (Mtw1p Including Nnf1p-Nsl1p-Dsn1p) which joins kinetochore subunits contacting DNA to those contacting microtubules; critical to kinetochore assembly		2789.98	1811.71	3074.93	2560.91	2868.91	2528.71	2782.77	2415.71	2880.42	2574.18		0.00887178	0.00576501	0.00975275	0.00810729	0.00906919	0.00802006	0.00886962	0.00765562	0.00913788	0.00817816		0	-0.622903	0.140299	-0.123598	0.0402479	-0.141853	-0.00373311	-0.207808	0.0460244	-0.116142
YAL036C	RBG1	Member of the DRG family of GTP-binding proteins; associates with translating ribosomes; interacts with Tma46p, Ygr250cp, Gir2p and Yap1p via two-hybrid		11634.2	6511.56	6355.75	11473.8	12603.7	6071.42	7458.98	4624.53	7403.28	6752.86		0.0369953	0.0207203	0.0201585	0.0363236	0.0398428	0.0192561	0.0237743	0.0146556	0.0234863	0.0214538		0	-0.837297	-0.872238	-0.0200287	0.115475	-0.938266	-0.641322	-1.33099	-0.652136	-0.784801
YAL041W	CDC24	Guanine nucleotide exchange factor (GEF or GDP-release factor) for Cdc42p; required for polarity establishment and maintenance, and mutants have morphological defects in bud formation and shmooing		5786.14	5842.94	6250.17	5834.41	6343.8	5967.49	6586.89	7760.87	7046.38	6388.96		0.0183992	0.0185927	0.0198237	0.0184705	0.020054	0.0189265	0.0209946	0.024595	0.022354	0.0202977		0	0.0140932	0.111294	0.0119855	0.132746	0.044523	0.186996	0.423617	0.284281	0.14298
YAL042W	ERV46	Protein localized to COPII-coated vesicles, forms a complex with Erv41p; involved in the membrane fusion stage of transport		7369.04	3617.48	5673.58	7186.93	7466.15	4380.03	4654.63	5512.34	6475.13	5738.56		0.0234326	0.0115111	0.0179949	0.0227523	0.023602	0.0138917	0.0148359	0.0174691	0.0205418	0.0182314		0	-1.02649	-0.377217	-0.0361011	0.0188878	-0.750536	-0.66281	-0.418812	-0.186568	-0.360788
YAL043C	PTA1	Subunit of holo-CPF, a multiprotein complex and functional homolog of mammalian CPSF, required for the cleavage and polyadenylation of mRNA and snoRNA 3' ends; involved in pre-tRNA processing; binds to the phosphorylated CTD of RNAPII		7689.28	6465.61	6280.48	7827.65	7889.1	6738.05	7308.58	6089.11	7488.96	7657.22		0.0244509	0.0205741	0.0199198	0.0247807	0.024939	0.0213704	0.0232949	0.019297	0.0237581	0.0243269		0	-0.250062	-0.291974	0.0257307	0.0370122	-0.190517	-0.0732574	-0.336617	-0.0380831	-0.00602781
YAL044C	GCV3	H subunit of the mitochondrial glycine decarboxylase complex, required for the catabolism of glycine to 5,10-methylene-THF; also required for all protein lipoylation; expression is regulated by levels of 5,10-methylene-THF		2886.02	4307.16	7390.79	2732.23	2624.06	5223.26	9617.93	13372.2	4511.17	3033		0.00917718	0.0137057	0.0234414	0.00864965	0.00829517	0.0165661	0.0306556	0.0423778	0.0143113	0.00963582		0	0.577656	1.35665	-0.0790024	-0.137281	0.855869	1.73665	2.21208	0.64442	0.0716642
YAL044W-A	YAL044W-A	Putative protein of unknown function; similar to S. pombe uvi31 which is a putative DNA repair protein		6180.67	5479.94	6053.04	6233.71	5762.11	5844.05	5545.37	5742.97	6225.15	6558.31		0.0196537	0.0174376	0.0191984	0.0197346	0.0182152	0.018535	0.017675	0.0182	0.0197487	0.0208357		0	-0.173603	-0.0301034	0.0123278	-0.101166	-0.0807947	-0.15648	-0.105966	0.0103454	0.0855609
YAL046C	AIM1	Protein involved in mitochondrial function or organization; null mutant displays elevated frequency of mitochondrial genome loss		1443.36	1740.77	2612.17	1634.15	1654.75	2235.32	2140.58	4182.97	2780.07	3257.73		0.0045897	0.00553927	0.00828502	0.00517337	0.00523099	0.00708954	0.00682275	0.0132562	0.00881953	0.0103498		0	0.270294	0.855818	0.179109	0.197182	0.63105	0.568571	1.5351	0.94569	1.17444
YAL047C	SPC72	Component of the cytoplasmic Tub4p (gamma-tubulin) complex, binds spindle pole bodies and links them to microtubules; has roles in astral microtubule formation and stabilization		3132.36	2821.49	3032.69	2641.36	2674.08	2870.42	3559.86	3440.82	3117.62	2798.72		0.00996051	0.00897821	0.00961878	0.00836198	0.00845329	0.00910382	0.0113465	0.0109043	0.00989038	0.00889152		0	-0.150793	-0.046652	-0.245969	-0.228207	-0.125988	0.18457	0.135502	-0.00680494	-0.162483
YAL048C	GEM1	Evolutionarily-conserved tail-anchored outer mitochondrial membrane GTPase which regulates mitochondrial morphology; cells lacking Gem1p contain collapsed, globular, or grape-like mitochondria; not required for pheromone-induced cell death		2301.16	4153.67	3388.01	2369.1	2231.19	4171.15	4043.33	3656.99	3339.13	3954.11		0.0073174	0.0132173	0.0107457	0.00750006	0.00705323	0.0132292	0.0128875	0.0115894	0.0105931	0.0125622		0	0.852025	0.558077	0.0419778	-0.0445479	0.858084	0.813183	0.668295	0.537111	0.780992
YAL049C	AIM2	Cytoplasmic protein involved in mitochondrial function or organization; null mutant displays reduced frequency of mitochondrial genome loss; potential Hsp82p interactor		5700.21	14117.1	12757	5481.35	5469.72	11579.2	13791	8729.31	9445.13	9429.28		0.0181259	0.0449218	0.0404614	0.0173528	0.0172909	0.0367246	0.0439566	0.027664	0.0299639	0.0299568		0	1.30836	1.1622	-0.0564838	-0.0595481	1.02245	1.27464	0.614853	0.728556	0.726133
YAL051W	OAF1	Oleate-activated transcription factor, acts alone and as a heterodimer with Pip2p; activates genes involved in beta-oxidation of fatty acids and peroxisome organization and biogenesis		2716.71	2516.15	2327.82	2866.68	2715.61	2730.47	2918.03	2907	3143.65	2920.39		0.00863879	0.0080066	0.00738314	0.00907529	0.00858457	0.00865996	0.00930074	0.00921257	0.00997296	0.00927806		0	-0.110643	-0.222881	0.0775203	-0.000584268	0.00728874	0.103134	0.0976705	0.21058	0.1043
YAL053W	FLC2	Putative FAD transporter; required for uptake of FAD into endoplasmic reticulum; involved in cell wall maintenance		4739.65	3629.88	4372.72	4553.97	4070.81	4112.32	5024.02	9759.45	6022.83	6065.87		0.0150715	0.0115506	0.013869	0.0144169	0.0128686	0.0130426	0.0160132	0.0309286	0.0191069	0.0192712		0	-0.384859	-0.11625	-0.0576557	-0.219465	-0.204828	0.0840617	1.04202	0.345661	0.355934
YAL055W	PEX22	Putative peroxisomal membrane protein required for import of peroxisomal proteins, functionally complements a Pichia pastoris pex22 mutation		791.321	1458.27	1211.52	905.014	933.827	1471.53	1316.46	1720.73	1536.14	1530.33		0.0025163	0.00464034	0.00384258	0.00286508	0.00295201	0.0046671	0.004196	0.00545316	0.00487327	0.00486185		0	0.881923	0.614483	0.193677	0.238892	0.894982	0.734329	1.12069	0.956975	0.951508
YAL056W	GPB2	Multistep regulator of cAMP-PKA signaling; inhibits PKA downstream of Gpa2p and Cyr1p, thereby increasing cAMP dependency; inhibits Ras activity through direct interactions with Ira1p/2p; regulated by G-alpha protein Gpa2p; homolog of Gpb1p		2716.04	4849.79	5117.78	2939.74	2842.13	4699.07	4627.46	4634.12	3805.13	4989.39		0.00863666	0.0154324	0.0162321	0.00930658	0.00898453	0.0149036	0.0147493	0.014686	0.0120714	0.0158513		0	0.836418	0.914013	0.114184	0.0654678	0.790871	0.768716	0.770791	0.486441	0.877359
YAL058W	CNE1	Calnexin; integral membrane ER chaperone involved in folding and quality control of glycoproteins; chaperone activity is inhibited by Mpd1p, with which Cne1p interacts; 24% identical to mammalian calnexin; Ca+ binding not yet shown in yeast		3412.01	3330.26	3424.18	3622.38	3493.01	3496.6	3341.01	3863.8	3789.93	3939.28		0.0108498	0.0105972	0.0108605	0.0114677	0.0110421	0.0110898	0.0106489	0.0122448	0.0120232	0.0125151		0	-0.0349871	0.00513667	0.086316	0.0338489	0.0353309	-0.0303376	0.179399	0.151549	0.20731
YAL059W	ECM1	Pre-ribosomal factor involved in 60S ribosomal protein subunit export; associates with the pre-60S particle; shuttles between the nucleus and cytoplasm		5707.29	890.007	1136.46	4816.16	5162.13	1043.41	1152.7	617.972	2077.99	1674.04		0.0181485	0.00283208	0.00360451	0.0152469	0.0163185	0.00330928	0.00367404	0.00195841	0.00659224	0.00531842		0	-2.68092	-2.32826	-0.244923	-0.144839	-2.4515	-2.30779	-3.20719	-1.45762	-1.76947
YAL060W	BDH1	NAD-dependent (R,R)-butanediol dehydrogenase, catalyzes oxidation of (R,R)-2,3-butanediol to (3R)-acetoin, oxidation of meso-butanediol to (3S)-acetoin, and reduction of acetoin; enhances use of 2,3-butanediol as an aerobic carbon source		4246.98	30154.5	20548.9	5883.81	6403.19	31526.1	26145.4	16984.3	13773.3	19921.4		0.0135049	0.0959541	0.0651749	0.0186269	0.0202417	0.0999882	0.0833342	0.0538249	0.0436946	0.0632902		0	2.82786	2.27455	0.470313	0.592354	2.89204	2.62205	1.99969	1.69737	2.22981
YAL061W	BDH2	Putative medium-chain alcohol dehydrogenase with similarity to BDH1; transcription induced by constitutively active PDR1 and PDR3		733.115	7296.81	5732.08	1573.17	444.596	10825.9	3827.23	2296.62	1698.46	8287.46		0.00233121	0.023219	0.0181804	0.00498032	0.00140545	0.0343354	0.0121987	0.00727821	0.00538822	0.0263292		0	3.31515	2.96695	1.10156	-0.721545	3.8843	2.38419	1.6474	1.21212	3.49882
YAL062W	GDH3	NADP(+)-dependent glutamate dehydrogenase, synthesizes glutamate from ammonia and alpha-ketoglutarate; rate of alpha-ketoglutarate utilization differs from Gdh1p; expression regulated by nitrogen and carbon sources		7280.91	15890.1	9136.37	9132.22	13477.5	9943.54	9842.4	2468.98	8740.86	12492.9		0.0231524	0.0505636	0.0289778	0.0289106	0.042605	0.0315369	0.031371	0.00782444	0.0277296	0.0396899		0	1.12594	0.327502	0.326847	0.888362	0.449641	0.434891	-1.5602	0.263656	0.778918
YAR002C-A	ERP1	Protein that forms a heterotrimeric complex with Erp2p, Emp24p, and Erv25p; member, along with Emp24p and Erv25p, of the p24 family involved in ER to Golgi transport and localized to COPII-coated vesicles		6203.1	8052.92	6658.13	6823.31	5834.03	6104.18	6273.54	6691.13	7322.47	6897.6		0.0197251	0.0256251	0.0211176	0.0216011	0.0184425	0.01936	0.0199959	0.0212048	0.0232299	0.0219136		0	0.376523	0.102128	0.137482	-0.0884966	-0.0231919	0.0162904	0.10926	0.239341	0.153105
YAR002W	NUP60	Subunit of the nuclear pore complex (NPC), functions to anchor Nup2p to the NPC in a process controlled by the nucleoplasmic concentration of Gsp1p-GTP; involved in nuclear export and cytoplasmic localization of specific mRNAs such as ASH1		14854.5	9384.33	7661.2	13493.6	13983.6	9531.68	9614.07	10642.2	9029.72	9027.53		0.0472354	0.0298617	0.024299	0.0427178	0.0442049	0.0302307	0.0306433	0.0337262	0.028646	0.0286804		0	-0.662574	-0.955258	-0.138625	-0.0871642	-0.640098	-0.627681	-0.481104	-0.718147	-0.718497
YAR003W	SWD1	Subunit of the COMPASS (Set1C) complex, which methylates histone H3 on lysine 4 and is required in transcriptional silencing near telomeres; WD40 beta propeller superfamily member with similarity to mammalian Rbbp7		2096.21	1900.4	1758.06	2417.06	2519.86	2236.05	2040.12	2197.29	2343.2	2238.24		0.00666568	0.00604723	0.00557604	0.00765189	0.00796577	0.00709186	0.00650255	0.00696343	0.0074336	0.00711088		0	-0.14148	-0.253799	0.20547	0.26556	0.0931692	-0.0391292	0.067942	0.160697	0.0945815
YAR007C	RFA1	Subunit of heterotrimeric Replication Protein A (RPA), which is a highly conserved single-stranded DNA binding protein involved in DNA replication, repair, and recombination		11861.1	13059.7	14116.9	11756.4	11574.2	14377.4	14214.8	13898.3	13063.3	13906.8		0.0377168	0.041557	0.0447746	0.0372182	0.0365883	0.0455994	0.0453073	0.0440451	0.0414422	0.0441818		0	0.138884	0.251186	-0.0127915	-0.0353253	0.277565	0.261156	0.228671	0.139282	0.229553
YAR008W	SEN34	Subunit of the tRNA splicing endonuclease, which is composed of Sen2p, Sen15p, Sen34p, and Sen54p; Sen34p contains the active site for tRNA 3' splice site cleavage and has similarity to Sen2p and to Archaeal tRNA splicing endonuclease		756.69	378.295	587.08	773.796	848.16	514.786	529.3	632.553	659.216	679.254		0.00240618	0.00120377	0.00186204	0.00244967	0.0026812	0.0016327	0.00168706	0.00200462	0.00209131	0.00215799		0	-1.00019	-0.366145	0.0322509	0.164634	-0.55573	-0.515617	-0.258516	-0.198951	-0.155751
YAR010C	YAR010C	Retrotransposon TYA Gag gene co-transcribed with TYB Pol; in YARCTY1-1 TYB is mutant and probably non-functional		36912.2	26973.8	8226.86	42813.7	44421.1	28509.9	21188.9	21036.8	23897.1	33565.8		0.117376	0.0858329	0.0260931	0.135539	0.140424	0.090422	0.0675362	0.0666677	0.0758115	0.106638		0	-0.452539	-2.16568	0.213975	0.267147	-0.372635	-0.800789	-0.811182	-0.627262	-0.137106
YAR014C	BUD14	Protein involved in bud-site selection, Bud14p-Glc7p complex is a cortical regulator of dynein; inhibitor of the actin assembly factor Bnr1p (formin); diploid mutants display a random budding pattern instead of the wild-type bipolar pattern		3741.68	2017.75	2520	3740.18	3855.21	2681.18	2584.51	3206.32	2909.32	3235.19		0.0118981	0.00642065	0.00799268	0.0118406	0.0121871	0.00850363	0.0082377	0.0101611	0.00922956	0.0102782		0	-0.890939	-0.570262	-0.000578477	0.0431233	-0.480818	-0.533795	-0.222768	-0.363004	-0.209836
YAR015W	ADE1	N-succinyl-5-aminoimidazole-4-carboxamide ribotide (SAICAR) synthetase, required for 'de novo' purine nucleotide biosynthesis; red pigment accumulates in mutant cells deprived of adenine		17876.9	16413.2	21375.2	19249.6	13664	16196.7	26962.7	9339.71	17115.3	13218.4		0.0568463	0.0522282	0.0677957	0.0609401	0.0431946	0.0513694	0.0859392	0.0295985	0.0542968	0.0419948		0	-0.12324	0.257841	0.106732	-0.387717	-0.142397	0.592868	-0.936647	-0.06281	-0.435549
YAR018C	KIN3	Nonessential serine/threonine protein kinase; possible role in DNA damage response		3127.08	1059.4	2063.11	3090.04	3240	1645.19	1961.36	1818.91	2188.46	2389.31		0.00994372	0.0033711	0.00654356	0.0097824	0.0102423	0.00521788	0.00625151	0.0057643	0.0069427	0.00759082		0	-1.56157	-0.599995	-0.0171906	0.0511777	-0.926562	-0.672962	-0.781742	-0.5149	-0.388222
YAR019C	CDC15	Protein kinase of the Mitotic Exit Network that is localized to the spindle pole bodies at late anaphase; promotes mitotic exit by directly switching on the kinase activity of Dbf2p; required for spindle disassembly after meiosis II		3405.86	4308.46	3117.04	3600.26	3736.88	4608.49	4088.01	4474.13	4460.34	4292.46		0.0108302	0.0137099	0.00988631	0.0113976	0.011813	0.0146163	0.0130299	0.014179	0.01415	0.0136371		0	0.339153	-0.127842	0.080082	0.133815	0.436275	0.26338	0.393588	0.389135	0.333786
YAR027W	UIP3	Putative integral membrane protein of unknown function; interacts with Ulp1p at the nuclear periphery; member of DUP240 gene family		1595.77	470.641	1547.74	1445.37	1522.51	689.228	970.994	918.566	1229.22	1221.27		0.00507435	0.00149762	0.00490897	0.00457573	0.00481295	0.00218596	0.00309488	0.00291103	0.00389959	0.00387997		0	-1.76155	-0.0440896	-0.142814	-0.067801	-1.2112	-0.716718	-0.796797	-0.37651	-0.385871
YAR028W	YAR028W	Putative integral membrane protein, member of DUP240 gene family; GFP-fusion protein is induced in response to the DNA-damaging agent MMS		145.269	99.5042	92.6968	123.513	122.974	78.8002	139.776	112.234	106.244	85.5735		0.000461937	0.000316631	0.000294006	0.000391016	0.000388745	0.000249923	0.000445513	0.00035568	0.00033705	0.000271867		0	-0.545898	-0.648135	-0.234064	-0.240374	-0.882456	-0.0556102	-0.372217	-0.451345	-0.763491
YAR033W	MST28	Putative integral membrane protein, involved in vesicle formation; forms complex with Mst27p; member of DUP240 gene family; binds COPI and COPII vesicles		993.162	485.875	296.67	959.765	931.639	666.087	295.22	321.159	439.54	147.976		0.00315813	0.00154609	0.000940948	0.00303841	0.00294509	0.00211256	0.000940965	0.00101778	0.0013944	0.000470119		0	-1.03144	-1.74317	-0.0493479	-0.092258	-0.576318	-1.75024	-1.62874	-1.17603	-2.74667
YAR035W	YAT1	Outer mitochondrial carnitine acetyltransferase, minor ethanol-inducible enzyme involved in transport of activated acyl groups from the cytoplasm into the mitochondrial matrix; phosphorylated		966.196	18913.3	16594.9	930.001	808.967	24140.1	18698.2	28032.7	18534.7	3669.5		0.00307238	0.0601837	0.052634	0.00294418	0.0025573	0.0765627	0.0595975	0.0888384	0.0587997	0.011658		0	4.29094	4.10228	-0.0550836	-0.256235	4.64297	4.27444	4.85865	4.26177	1.9252
YAR042W	SWH1	Protein similar to mammalian oxysterol-binding protein; contains ankyrin repeats; localizes to the Golgi and the nucleus-vacuole junction		9695.51	21082.9	19400.2	9701.58	9906.89	22274.9	20767.6	17519.4	16931.9	21672.9		0.0308305	0.0670875	0.0615316	0.0307131	0.0313176	0.0706471	0.0661933	0.0555207	0.053715	0.0688547		0	1.12068	1.00068	0.000902935	0.0311154	1.20003	1.09895	0.853565	0.804355	1.1605
YAR066W	YAR066W	Putative GPI protein		71.4325	86.432	1519.95	67.0269	32.665	396.375	1624.35	464.825	1554.35	1357.7		0.000227146	0.000275034	0.00482082	0.000212193	0.00010326	0.00125714	0.00517735	0.00147308	0.00493104	0.00431341		0	0.274985	4.4113	-0.0918404	-1.12883	2.47221	4.50714	2.70204	4.44359	4.24844
YAR071W	PHO11	One of three repressible acid phosphatases, a glycoprotein that is transported to the cell surface by the secretory pathway; induced by phosphate starvation and coordinately regulated by PHO4 and PHO2		1502.19	633.718	395.685	1607.52	951.441	752.36	750.723	2656.74	3991.99	540.246		0.00477677	0.00201654	0.00125499	0.00508906	0.00300769	0.00238618	0.00239281	0.00841947	0.0126642	0.00171636		0	-1.24515	-1.92464	0.0977694	-0.658881	-0.997572	-1.00071	0.82259	1.41004	-1.47538
YBL002W	HTB2	Histone H2B, core histone protein required for chromatin assembly and chromosome function; nearly identical to HTB1; Rad6p-Bre1p-Lge1p mediated ubiquitination regulates transcriptional activation, meiotic DSB formation and H3 methylation		22806.3	31669.9	26673.7	22960.2	23097.5	21391.7	20557.4	22140.1	21395.3	16532.5		0.0725211	0.100776	0.084601	0.072687	0.0730157	0.0678459	0.0655233	0.0701641	0.0678747	0.0525237		0	0.47368	0.225986	0.0097028	0.0183043	-0.0923813	-0.149775	-0.0427707	-0.0921385	-0.464128
YBL003C	HTA2	Histone H2A, core histone protein required for chromatin assembly and chromosome function; one of two nearly identical (see also HTA1) subtypes; DNA damage-dependent phosphorylation by Mec1p facilitates DNA repair; acetylated by Nat4p		4062.81	3706.02	5726.6	3504.3	4649.8	4200.28	4194.09	2188.39	4223.63	2586.08		0.0129192	0.0117929	0.0181631	0.0110939	0.0146989	0.0133216	0.013368	0.00693522	0.0133991	0.00821596		0	-0.132607	0.495201	-0.213352	0.194691	0.0480076	0.0458799	-0.892608	0.0560056	-0.651711
YBL004W	UTP20	Component of the small-subunit (SSU) processome, which is involved in the biogenesis of the 18S rRNA		31586.9	9363.15	12747.3	28737	30270.2	10816.7	11953.1	9252.95	15117.1	15283.6		0.100442	0.0297943	0.0404306	0.0909752	0.09569	0.0343062	0.0380986	0.0293235	0.0479577	0.0485559		0	-1.75426	-1.30913	-0.136417	-0.0614281	-1.54607	-1.40194	-1.77134	-1.06314	-1.04734
YBL005W	PDR3	Transcriptional activator of the pleiotropic drug resistance network, regulates expression of ATP-binding cassette (ABC) transporters through binding to cis-acting sites known as PDREs (PDR responsive elements)		998.638	922.437	914.169	1268.65	938.496	842.798	847.263	774.854	748.437	808.864		0.00317554	0.00293527	0.00289947	0.00401627	0.00296677	0.00267302	0.00270051	0.00245559	0.00237435	0.00256976		0	-0.114511	-0.127501	0.34526	-0.0896112	-0.244775	-0.237152	-0.366037	-0.416081	-0.304065
YBL005W-B	YBL005W-B	Retrotransposon TYA Gag and TYB Pol genes; transcribed/translated as one unit; polyprotein is processed to make a nucleocapsid-like protein (Gag), reverse transcriptase (RT), protease (PR), and integrase (IN); similar to retroviral genes		44189.1	8978.87	5486.26	48082.3	49744	9232.08	8766.47	6853.95	11841.1	20561.9		0.140516	0.0285715	0.0174008	0.152218	0.157251	0.0292805	0.0279417	0.0217208	0.0375649	0.065325		0	-2.29908	-3.0098	0.121815	0.170832	-2.25896	-2.33362	-2.68868	-1.89989	-1.10372
YBL006C	LDB7	Component of the RSC chromatin remodeling complex; interacts with Rsc3p, Rsc30p, Npl6p, and Htl1p to form a module important for a broad range of RSC functions		1188.28	2237.18	1732	1515.95	1416.15	2183.42	2086.51	2109.72	1612.17	1755.97		0.00377858	0.00711889	0.00549338	0.00479917	0.00447673	0.00692493	0.00665041	0.00668591	0.00511447	0.00557871		0	0.912807	0.543564	0.351347	0.253099	0.877715	0.812217	0.828177	0.440129	0.563393
YBL007C	SLA1	Cytoskeletal protein binding protein required for assembly of the cortical actin cytoskeleton; interacts with proteins regulating actin dynamics and proteins required for endocytosis; found in the nucleus and cell cortex; has 3 SH3 domains		16829.2	13844.5	15021	16211	17141.2	16061.1	14781.6	17589.1	15532.8	14558.4		0.0535147	0.0440543	0.0476421	0.0513205	0.0541867	0.0509394	0.0471139	0.0557416	0.0492765	0.046252		0	-0.281654	-0.163986	-0.0539935	0.0265015	-0.0673959	-0.187164	0.0637151	-0.115649	-0.209115
YBL008W	HIR1	Subunit of the HIR complex, a nucleosome assembly complex involved in regulation of histone gene transcription; contributes to nucleosome formation, heterochromatic gene silencing, and formation of functional kinetochores		5855.53	4382.7	4804.11	5303.16	5638.9	4810.64	5526.44	5686.93	6034.7	5280.52		0.0186198	0.0139461	0.0152372	0.0167887	0.0178257	0.0152574	0.0176146	0.0180224	0.0191446	0.0167762		0	-0.41798	-0.285531	-0.142947	-0.054386	-0.283571	-0.0834493	-0.0421497	0.0434823	-0.14912
YBL009W	ALK2	Protein kinase; accumulation and phosphorylation are periodic during the cell cycle; phosphorylated in response to DNA damage; contains characteristic motifs for degradation via the APC pathway; similar to Alk1p and to mammalian haspins		3256.63	597.625	1817.3	2944.08	3163.16	975.785	1847.74	1359.84	2630.56	2121.98		0.0103557	0.00190169	0.00576393	0.00932032	0.00999937	0.0030948	0.00588937	0.00430947	0.00834522	0.00674152		0	-2.44607	-0.841583	-0.145563	-0.0420133	-1.73874	-0.817618	-1.25994	-0.30801	-0.617969
YBL010C	YBL010C	Putative protein of unknown function; green fluorescent protein (GFP)-fusion protein colocalizes with clathrin-coated vesicles		2721.39	1907.35	1789.83	2843.63	2715.54	2110.99	1924.07	1874.66	2077.02	2176.68		0.00865367	0.00606934	0.0056768	0.00900232	0.00858435	0.00669521	0.00613266	0.00594098	0.00658917	0.0069153		0	-0.512774	-0.604521	0.06339	-0.00310461	-0.366424	-0.500182	-0.537715	-0.389829	-0.322214
YBL011W	SCT1	Glycerol 3-phosphate/dihydroxyacetone phosphate dual substrate-specific sn-1 acyltransferase of the glycerolipid biosynthesis pathway, prefers 16-carbon fatty acids, similar to Gpt2p, gene is constitutively transcribed		6691.61	8241.17	4235.97	7660.04	5553	7623.65	5692.02	5568.58	4644.8	7118.96		0.0212785	0.0262241	0.0134352	0.02425	0.0175541	0.0241792	0.0181424	0.0176474	0.0147352	0.0226169		0	0.300496	-0.659661	0.194999	-0.269086	0.188129	-0.233413	-0.265044	-0.526737	0.0893131
YBL013W	FMT1	Methionyl-tRNA formyltransferase, catalyzes the formylation of initiator Met-tRNA in mitochondria; potential Cdc28p substrate		1736.66	4397.74	4961.47	2145.4	2271.38	5189.44	3631.22	5298.23	3344.31	5568.22		0.00552236	0.013994	0.0157363	0.00679187	0.00718028	0.0164588	0.0115739	0.0167906	0.0106095	0.0176902		0	1.34045	1.51445	0.304931	0.387254	1.57926	1.06414	1.6092	0.945393	1.6809
YBL014C	RRN6	Component of the core factor (CF) rDNA transcription factor complex; CF is required for transcription of 35S rRNA genes by RNA polymerase I and is composed of Rrn6p, Rrn7p, and Rrn11p		1013.68	322.701	554.053	805.472	982.178	394.435	543.021	339.747	671.952	512.394		0.00322337	0.00102686	0.00175729	0.00254995	0.00310486	0.00125099	0.00173079	0.00107669	0.00213171	0.00162787		0	-1.65133	-0.871506	-0.331696	-0.0455459	-1.36174	-0.900522	-1.57707	-0.593172	-0.984277
YBL015W	ACH1	Protein with CoA transferase activity, particularly for CoASH transfer from succinyl-CoA to acetate; has minor acetyl-CoA-hydrolase activity; phosphorylated; required for acetate utilization and for diploid pseudohyphal growth		3545.54	39540	48550.4	3581.18	3051.6	50858.7	42713.8	151861	49324.2	36387.5		0.0112744	0.12582	0.153987	0.0113372	0.0096467	0.161303	0.136143	0.481262	0.156477	0.115603		0	3.47924	3.77541	0.0144297	-0.21644	3.84242	3.59062	5.4206	3.79822	3.35937
YBL016W	FUS3	Mitogen-activated serine/threonine protein kinase involved in mating; phosphoactivated by Ste7p; substrates include Ste12p, Far1p, Bni1p, Sst2p; inhibits invasive growth during mating by phosphorylating Tec1p, promoting its degradation		4249.38	2053.75	2824.06	4259.12	4612.8	2459.28	2655.66	2660.39	3066.95	4952.15		0.0135125	0.0065352	0.00895707	0.0134835	0.014582	0.00779985	0.00846448	0.00843104	0.00972963	0.015733		0	-1.04899	-0.589482	0.00330302	0.11839	-0.789016	-0.678182	-0.675615	-0.470448	0.220803
YBL017C	PEP1	Type I transmembrane sorting receptor for multiple vacuolar hydrolases; cycles between the late-Golgi and prevacuolar endosome-like compartments		22921.4	20062.4	22728.5	23769.4	21864.5	22724.1	18730.2	19369	22564.4	19063.3		0.0728871	0.0638402	0.072088	0.0752488	0.069118	0.0720717	0.0596994	0.0613822	0.0715836	0.060564		0	-0.192201	-0.0121927	0.0524103	-0.0681048	-0.012472	-0.291329	-0.242946	-0.0226467	-0.265897
YBL019W	APN2	Class II abasic (AP) endonuclease involved in repair of DNA damage; homolog of human HAP1 and E. coli exoIII		2774.29	2638.98	2968.71	2518.83	2527.49	2697.9	2864.62	3748.65	2788.19	2880.95		0.00882189	0.00839745	0.00941586	0.00797407	0.00798989	0.00855666	0.00913051	0.0118798	0.00884529	0.00915276		0	-0.0721382	0.0977176	-0.139365	-0.134413	-0.0402817	0.0462252	0.434253	0.00721027	0.054426
YBL020W	RFT1	Essential integral membrane protein that is required for translocation of Man5GlcNac2-PP-Dol from the cytoplasmic side to the lumenal side of the ER membrane but is not the flippase; mutation is suppressed by expression of human p53 protein		921.193	941.308	1703.16	940.188	955.964	1143.25	1439.8	1227.31	1587.01	1567.08		0.00292928	0.00299532	0.00540191	0.00297643	0.00302199	0.00362593	0.00458913	0.00388946	0.00503465	0.0049786		0	0.0311634	0.886639	0.0294458	0.0534528	0.311566	0.644293	0.413924	0.784736	0.766503
YBL021C	HAP3	Subunit of the heme-activated, glucose-repressed Hap2p/3p/4p/5p CCAAT-binding complex, a transcriptional activator and global regulator of respiratory gene expression; contains sequences contributing to both complex assembly and DNA binding		261.331	156.184	207.518	228.1	246.559	191.618	197.512	234.448	352.043	267.787		0.000830999	0.00049699	0.000658185	0.000722115	0.000779421	0.000607736	0.000629537	0.000742989	0.00111683	0.000850758		0	-0.742632	-0.332642	-0.196212	-0.0839454	-0.447645	-0.403938	-0.15661	0.429873	0.0352077
YBL022C	PIM1	ATP-dependent Lon protease, involved in degradation of misfolded proteins in mitochondria; required for biogenesis and maintenance of mitochondria		20488.4	21265.8	19665.5	20512.5	22209.8	22725.8	19794.2	37848.3	24128.2	21559.2		0.0651505	0.0676695	0.0623731	0.0649382	0.0702095	0.0720771	0.0630908	0.119945	0.0765446	0.0684935		0	0.0537278	-0.0591405	0.00169601	0.116389	0.149524	-0.0497296	0.885421	0.235913	0.0734963
YBL023C	MCM2	Protein involved in DNA replication; component of the Mcm2-7 hexameric complex that binds chromatin as a part of the pre-replicative complex		10401	9272.66	9355.32	11510.7	11888.5	10705.5	8886.3	6415.46	9165.91	9218.13		0.0330739	0.0295064	0.0296723	0.0364404	0.0375819	0.0339536	0.0283236	0.0203312	0.0290781	0.0292859		0	-0.165667	-0.152863	0.146253	0.192844	0.0416299	-0.227067	-0.697098	-0.182372	-0.174176
YBL024W	NCL1	S-adenosyl-L-methionine-dependent tRNA: m5C-methyltransferase, methylates cytosine to m5C at several positions in tRNAs and intron-containing pre-tRNAs; similar to Nop2p and human proliferation associated nucleolar protein p120		22602.9	13762.2	14221.9	24394.4	24145.2	13524.8	14167.5	11157.2	16160.9	12551.3		0.0718743	0.0437925	0.0451076	0.0772274	0.0763277	0.0428952	0.0451566	0.0353583	0.051269	0.0398754		0	-0.715797	-0.668394	0.110042	0.0952285	-0.740901	-0.673923	-1.01853	-0.484	-0.848671
YBL025W	RRN10	Protein involved in promoting high level transcription of rDNA, subunit of UAF (upstream activation factor) for RNA polymerase I		1749.63	2109.07	4682.3	1477.59	1118.18	1845.46	2083.03	1521.38	1413.25	2189.49		0.0055636	0.00671123	0.0148508	0.00467773	0.00353479	0.00585306	0.00663932	0.0048214	0.00448341	0.006956		0	0.269557	1.42017	-0.243804	-0.645897	0.0769306	0.251634	-0.201669	-0.308033	0.323545
YBL026W	LSM2	Lsm (Like Sm) protein; part of heteroheptameric complexes (Lsm2p-7p and either Lsm1p or 8p): cytoplasmic Lsm1p complex involved in mRNA decay; nuclear Lsm8p complex part of U6 snRNP and possibly involved in processing tRNA, snoRNA, and rRNA		1798.2	1758.69	1913.01	1928.91	2036.75	1961.22	1503.2	2551.84	1891.09	1855.06		0.00571805	0.0055963	0.00606749	0.00610651	0.00643856	0.0062202	0.0047912	0.00808703	0.00599932	0.00589352		0	-0.0320523	0.0892909	0.101232	0.179715	0.125198	-0.258517	0.504984	0.0726645	0.0449124
YBL028C	YBL028C	Protein of unknown function that may interact with ribosomes; green fluorescent protein (GFP)-fusion protein localizes to the nucleolus; predicted to be involved in ribosome biogenesis		4672.65	698.052	552.433	4485.28	4274.69	650.824	734.428	599.328	1373.1	1358.89		0.0148584	0.00222126	0.00175215	0.0141994	0.0135131	0.00206415	0.00234087	0.00189933	0.00435604	0.00431719		0	-2.74283	-3.08037	-0.0590429	-0.128421	-2.8439	-2.66955	-2.96282	-1.7668	-1.78181
YBL029C-A	YBL029C-A	Protein of unknown function; green fluorescent protein (GFP)-fusion protein localizes to the cell periphery; has potential orthologs in Saccharomyces species and in Yarrowia lipolytica		122.198	488.13	608.448	137.179	148.268	676.413	476.48	812.337	468.531	691.707		0.000388574	0.00155327	0.00192981	0.000434279	0.000468704	0.00214531	0.0015187	0.00257438	0.00148637	0.00219755		0	1.99804	2.31591	0.166839	0.278987	2.46868	1.96319	2.73286	1.93892	2.50094
YBL030C	PET9	Major ADP/ATP carrier of the mitochondrial inner membrane, exchanges cytosolic ADP for mitochondrially synthesized ATP; also imports heme and ATP; phosphorylated; required for viability in many lab strains that carry a sal1 mutation		10381.6	38706.6	50508.5	12774.8	16194	46489.7	50522.4	73831.4	63686.4	56976.2		0.0330122	0.123168	0.160198	0.0404423	0.0511924	0.147447	0.161032	0.233979	0.20204	0.181013		0	1.89855	2.2825	0.299272	0.641431	2.16288	2.28289	2.83021	2.61696	2.45633
YBL031W	SHE1	Mitotic spindle protein that interacts with components of the Dam1 (DASH) complex, its effector Sli15p, and microtubule-associated protein Bim1p; also localizes to nuclear microtubules and to the bud neck in a ring-shaped structure		125.285	71.5507	106.429	116.743	122.05	116.427	107.075	137.986	110.01	109.678		0.00039839	0.00022768	0.000337561	0.000369583	0.000385824	0.00036926	0.000341284	0.000437291	0.000348997	0.000348446		0	-0.808176	-0.235322	-0.101878	-0.0377414	-0.105788	-0.226592	0.139308	-0.187579	-0.19194
YBL032W	HEK2	RNA binding protein involved in the asymmetric localization of ASH1 mRNA; represses translation of ASH1 mRNA, an effect reversed by Yck1p-dependent phosphoryation; regulates telomere position effect and length; similarity to hnRNP-K		12373.5	8599.88	9882.36	11420.3	12420	10063.9	8692.04	9555	9824.34	9417.82		0.0393462	0.0273655	0.0313439	0.0361542	0.039262	0.0319187	0.0277045	0.0302807	0.0311669	0.0299204		0	-0.524865	-0.324326	-0.115653	0.00541153	-0.298064	-0.509487	-0.372926	-0.332821	-0.393789
YBL033C	RIB1	GTP cyclohydrolase II; catalyzes the first step of the riboflavin biosynthesis pathway		5022.8	3400.16	4650.33	5398.01	6206.66	4227.04	4580.53	1441.52	6393.97	7411.22		0.0159719	0.0108196	0.0147494	0.0170889	0.0196205	0.0134065	0.0145997	0.00456832	0.0202843	0.0235454		0	-0.562889	-0.111159	0.103936	0.305325	-0.248844	-0.132977	-1.8009	0.34822	0.561219
YBL034C	STU1	Component of the mitotic spindle that binds to interpolar microtubules via its association with beta-tubulin (Tub2p); required for interpolar microtubules to provide an outward force on the spindle poles		6343.66	3753.52	5100.25	6214.49	6671.06	5324.93	5440.09	5315.31	6617.2	6056.04		0.020172	0.011944	0.0161765	0.0196737	0.0210885	0.0168885	0.0173394	0.0168447	0.0209925	0.01924		0	-0.757071	-0.314747	-0.0296794	0.0726006	-0.252553	-0.221685	-0.255162	0.0609054	-0.0669407
YBL035C	POL12	B subunit of DNA polymerase alpha-primase complex, required for initiation of DNA replication during mitotic and premeiotic DNA synthesis; also functions in telomere capping and length regulation		10994.1	4992.75	7900.81	10357.1	10563	7484.3	7323.89	7996.09	9163.96	8459.59		0.0349598	0.0158873	0.025059	0.0327883	0.0333917	0.0237372	0.0233437	0.0253404	0.0290719	0.0268761		0	-1.13882	-0.476657	-0.0861094	-0.0577099	-0.55479	-0.586047	-0.459363	-0.262686	-0.37807
YBL036C	YBL036C	Putative non-specific single-domain racemase based on structural similarity; binds pyridoxal 5'-phosphate; expression of GFP-fusion protein induced in response to the DNA-damaging agent MMS		11261.6	7301.59	8005.49	9887.43	10712.1	8193.08	7999.16	4475.93	8427.24	8243.94		0.0358105	0.0232343	0.025391	0.0313015	0.033863	0.0259852	0.025496	0.0141847	0.0267347	0.026191		0	-0.625129	-0.49235	-0.187744	-0.0721705	-0.458934	-0.493491	-1.33115	-0.41828	-0.450006
YBL037W	APL3	Alpha-adaptin, large subunit of the clathrin associated protein complex (AP-2); involved in vesicle mediated transport		7961.66	9731.73	11818.5	8270.7	9009.61	11096.9	12153.9	12123.3	12114.1	12028.3		0.0253171	0.0309672	0.0374847	0.0261833	0.0284811	0.0351949	0.0387386	0.0384199	0.0384309	0.0382138		0	0.289627	0.569906	0.0549402	0.178395	0.479016	0.610278	0.606641	0.605546	0.595292
YBL038W	MRPL16	Mitochondrial ribosomal protein of the large subunit		1488.15	2202.89	2713.65	1540.87	2196.27	2802.92	2555.41	4893.48	3038.07	3412		0.00473213	0.00700978	0.00860688	0.00487806	0.00694284	0.00888974	0.00814495	0.0155079	0.00963801	0.0108399		0	0.565878	0.866715	0.0502252	0.561535	0.913411	0.780035	1.71734	1.02964	1.1971
YBL039C	URA7	Major CTP synthase isozyme (see also URA8), catalyzes the ATP-dependent transfer of the amide nitrogen from glutamine to UTP, forming CTP, the final step in de novo biosynthesis of pyrimidines; involved in phospholipid biosynthesis		50296.8	18143.7	18715.3	48085.9	49703.1	17242.2	16167.3	15025.5	22358	19229.1		0.159937	0.0577347	0.0593593	0.15223	0.157121	0.0546854	0.0515306	0.0476173	0.0709288	0.0610907		0	-1.471	-1.42625	-0.0648527	-0.0171308	-1.54452	-1.63739	-1.74305	-1.16968	-1.38718
YBL040C	ERD2	HDEL receptor, an integral membrane protein that binds to the HDEL motif in proteins destined for retention in the endoplasmic reticulum; has a role in maintenance of normal levels of ER-resident proteins		1112.39	825.722	1033.34	1045.25	953.486	958.481	1036.74	966.358	989.306	1080.08		0.00353726	0.00262752	0.00327744	0.00330904	0.00301416	0.00303992	0.00330444	0.00306248	0.00313849	0.00343141		0	-0.429935	-0.106348	-0.0898146	-0.222379	-0.214841	-0.101609	-0.203033	-0.169174	-0.0425245
YBL041W	PRE7	Beta 6 subunit of the 20S proteasome		3406.52	4718.9	3421.48	3770.76	3483.04	4774.22	3934.92	6751.09	3895.82	4309.49		0.0108323	0.0150159	0.0108519	0.0119374	0.0110106	0.0151419	0.0125419	0.0213949	0.0123591	0.0136912		0	0.470152	0.00632184	0.146557	0.0320484	0.486966	0.208036	0.986822	0.193628	0.339218
YBL042C	FUI1	High affinity uridine permease, localizes to the plasma membrane; also mediates low but significant transport of the cytotoxic nucleoside analog 5-fluorouridine; not involved in uracil transport		4218.39	938.478	1504.22	3367.99	3630.8	1302.1	1909.81	1220.38	2691.61	2249.26		0.0134139	0.00298631	0.00477093	0.0106623	0.0114777	0.00412974	0.00608721	0.0038675	0.0085389	0.00714589		0	-2.1683	-1.48768	-0.324805	-0.216405	-1.69585	-1.14326	-1.78936	-0.648223	-0.907242
YBL046W	PSY4	Regulatory subunit of protein phosphatase PP4; presence of Psy4p in the PP4 complex (along with catalytic subunit Pph3p and Psy2p) is required for dephosphorylation of the histone variant H2AX, but not for dephosphorylation of Rad53p, during recovery from the DNA damage checkpoint; localization is cell-cycle dependent and regulated by Cdc28p phosphorylation; required for cisplatin resistance; hom…		3301.36	2201.84	2202.31	3971.65	4076.37	2703.37	2573.85	2876.59	3271.39	2719.53		0.0104979	0.00700644	0.00698506	0.0125734	0.0128862	0.00857401	0.00820373	0.00911619	0.0103782	0.00863993		0	-0.584351	-0.584043	0.266678	0.304225	-0.288301	-0.359132	-0.198701	-0.0131567	-0.279703
YBL047C	EDE1	Key endocytic protein involved in a network of interactions with other endocytic proteins, binds membranes in a ubiquitin-dependent manner, may also bind ubiquitinated membrane-associated proteins		27379.3	40028.8	38500.5	26376.2	25655.7	37819.3	35140.3	34800.6	31415.4	30377.7		0.0870627	0.127375	0.122112	0.0835014	0.0811027	0.119948	0.112004	0.110286	0.0996626	0.0965098		0	0.547953	0.491792	-0.0538488	-0.0938062	0.466037	0.360041	0.346027	0.198386	0.149927
YBL049W	MOH1	Protein of unknown function, has homology to kinase Snf7p; not required for growth on nonfermentable carbon sources; essential for survival in stationary phase		119.164	526.697	371.31	87.5619	110.266	368.765	367.023	78.2319	187.967	169.23		0.000378926	0.00167599	0.00117768	0.000277202	0.000348572	0.00116957	0.00116983	0.000247925	0.000596309	0.000537643		0	2.14402	1.63968	-0.444573	-0.11196	1.62975	1.62292	-0.60712	0.657531	0.506037
YBL050W	SEC17	Peripheral membrane protein required for vesicular transport between ER and Golgi, the 'priming' step in homotypic vacuole fusion, and autophagy; stimulates the ATPase activity of Sec18p; has similarity to mammalian alpha-SNAP		6173.46	9060.02	10313.9	5539.27	6090.13	10109.8	10237.7	13706.6	11051.4	8881.02		0.0196308	0.0288297	0.0327126	0.0175361	0.0192521	0.0320642	0.032631	0.0434376	0.0350596	0.028215		0	0.553435	0.740439	-0.156383	-0.0196063	0.711603	0.72974	1.15072	0.840078	0.524646
YBL051C	PIN4	Protein involved in G2/M phase progression and response to DNA damage, interacts with Rad53p; contains an RNA recognition motif, a nuclear localization signal, and several SQ/TQ cluster domains; hyperphosphorylated in response to DNA damage		4196.14	4156.85	3861.7	4155.97	3964.16	4632.68	3601.74	4789.69	3793.79	4166.27		0.0133432	0.0132274	0.0122482	0.0131569	0.0125315	0.014693	0.01148	0.015179	0.0120355	0.0132362		0	-0.0135721	-0.119827	-0.0138776	-0.0820476	0.142784	-0.220369	0.190869	-0.145423	-0.0103065
YBL052C	SAS3	Histone acetyltransferase catalytic subunit of NuA3 complex that acetylates histone H3, involved in transcriptional silencing; homolog of the mammalian MOZ proto-oncogene; mutant has aneuploidy tolerance; sas3gcn5 double mutation is lethal		1914.68	2352.16	2204.89	2041.25	1965.07	2321.41	2657	2225.01	2147.73	2248.33		0.00608844	0.00748477	0.00699325	0.00646216	0.00621197	0.00736258	0.00846875	0.00705127	0.00681349	0.00714293		0	0.296883	0.203603	0.0923496	0.0374774	0.277898	0.472695	0.216709	0.165709	0.231751
YBL054W	TOD6	PAC motif binding protein involved in rRNA and ribosome biogenesis; subunit of the RPD3L histone deacetylase complex; Myb-like HTH transcription factor, similar to Dot6p; hypophosphorylated by rapamycin treatment in a Sch9p-dependent manne		4814.52	1139.73	1546.38	4214.5	4633.18	1165.15	1582.58	895.491	2263.65	2047.06		0.0153096	0.00362671	0.00490465	0.0133422	0.0146464	0.00369539	0.00504421	0.0028379	0.00718123	0.0065035		0	-2.0787	-1.6385	-0.19203	-0.0553892	-2.04688	-1.60511	-2.42664	-1.08874	-1.23384
YBL055C	YBL055C	3'-->5' exonuclease and endonuclease with a possible role in apoptosis; has similarity to mammalian and C. elegans apoptotic nucleases		4529.32	3911.53	6170.2	4730.03	4918.35	4239.48	4080.14	4007.22	5372.43	4288.06		0.0144027	0.0124468	0.01957	0.0149743	0.0155479	0.0134459	0.0130048	0.0126993	0.0170436	0.0136231		0	-0.211561	0.446023	0.0625549	0.11888	-0.0954072	-0.150676	-0.176693	0.24628	-0.0789694
YBL056W	PTC3	Type 2C protein phosphatase (PP2C); dephosphorylates Hog1p (see also Ptc2p) to limit maximal kinase activity induced by osmotic stress; dephosphorylates T169 phosphorylated Cdc28p (see also Ptc2p); role in DNA damage checkpoint inactivation		5654.75	5705.12	6454.25	5617.37	6118.91	6288.7	4459.42	5459.48	5526.59	5039.26		0.0179814	0.0181542	0.0204709	0.0177834	0.0193431	0.0199452	0.0142137	0.0173016	0.0175326	0.0160097		0	0.012794	0.190786	-0.00956841	0.113811	0.153299	-0.342607	-0.0506997	-0.0330737	-0.166251
YBL058W	SHP1	UBX (ubiquitin regulatory X) domain-containing protein that regulates Glc7p phosphatase activity and interacts with Cdc48p; interacts with ubiquitylated proteins in vivo and is required for degradation of a ubiquitylated model substrate		12894.9	12378.7	10609.2	13356.5	13386.1	12968.6	10927.9	13183	11131.7	10710.6		0.0410041	0.03939	0.0336492	0.0422838	0.0423161	0.0411312	0.0348309	0.0417782	0.0353143	0.0340275		0	-0.0589408	-0.281485	0.0507414	0.0539351	0.00822216	-0.238784	0.0318781	-0.212127	-0.267761
YBL059C-A	CMC2	Protein of the mitochondrial intermembrane space with a role in respiratory chain complex assembly or maintenance; contains twin Cx9C motifs that can form coiled coil-helix-coiled-coil helix fold		2060.66	2360.79	2711.72	2153.44	2628.42	3452.55	2673.97	4744.33	4247.93	4931.74		0.00655264	0.00751223	0.00860076	0.00681733	0.00830895	0.0109501	0.00852284	0.0150352	0.0134762	0.0156681		0	0.196163	0.396102	0.0635366	0.351089	0.744556	0.375877	1.2031	1.04365	1.25899
YBL059W	YBL059W	Putative protein of unknown function; the authentic, non-tagged protein is detected in highly purified mitochondria in high-throughput studies		1035.73	1610.09	1749.29	987.501	1077.25	1793.98	1811.1	2188.24	2140.88	2262.6		0.00329349	0.00512344	0.00554822	0.00312622	0.0034054	0.00568979	0.00577258	0.00693475	0.00679176	0.00718827		0	0.636493	0.756122	-0.0687938	0.0567051	0.792516	0.806218	1.07912	1.04756	1.12733
YBL060W	YEL1	Guanine nucleotide exchange factor specific for Arf3p; localized to the bud neck and tip; required for localization of Arf3p to the bud neck and tip		2066.59	1365.29	1483.94	2049.47	2035.26	1444.67	1762.87	2249.13	2074.41	1749.37		0.00657149	0.00434447	0.00470661	0.00648818	0.00643385	0.00458191	0.00561886	0.00712771	0.00658089	0.00555774		0	-0.598045	-0.477819	-0.0120013	-0.0220391	-0.516512	-0.229326	0.122115	0.00544887	-0.240417
YBL061C	SKT5	Activator of Chs3p (chitin synthase III), recruits Chs3p to the bud neck via interaction with Bni4p; has similarity to Shc1p, which activates Chs3p during sporulation		10919.2	3669.23	7076.51	9276.62	10297.9	4547.36	5167.7	5335.93	6870.85	6134.41		0.0347217	0.0116758	0.0224446	0.0293678	0.0325537	0.0144224	0.0164712	0.0169101	0.0217972	0.019489		0	-1.57332	-0.625757	-0.235196	-0.084517	-1.26377	-1.07927	-1.03306	-0.668307	-0.831871
YBL063W	KIP1	Kinesin-related motor protein required for mitotic spindle assembly, chromosome segregation, and 2 micron plasmid partitioning; functionally redundant with Cin8p for chromosomal but not plasmid functions		2032.48	1026.74	1667.5	2073.94	2231.76	1452.68	2001.7	1568.15	1933.38	2104.85		0.00646303	0.00326717	0.00528881	0.00656565	0.00705503	0.00460732	0.00638009	0.00496962	0.00613348	0.0066871		0	-0.98517	-0.285554	0.029133	0.134941	-0.484524	-0.0220154	-0.374178	-0.0721159	0.0504763
YBL064C	PRX1	Mitochondrial peroxiredoxin (1-Cys Prx) with thioredoxin peroxidase activity, has a role in reduction of hydroperoxides; reactivation requires Trr2p and glutathione; induced during respiratory growth and oxidative stress; phosphorylated		1226.48	13988.8	14394.5	1150.14	1324.4	11505	14489.3	27229.6	11273	9888.86		0.00390005	0.0445135	0.045655	0.0036411	0.00418669	0.0364893	0.0461823	0.0862933	0.0357626	0.0314169		0	3.51168	3.55292	-0.0927142	0.110815	3.22967	3.56239	4.47258	3.20028	3.01128
YBL066C	SEF1	Putative transcription factor, has homolog in Kluyveromyces lactis		2074.16	5019.86	5925.46	2370.89	2875.09	6771.37	5974.76	7407.02	8371.6	8594.27		0.00659556	0.0159736	0.0187938	0.00750573	0.00908872	0.0214761	0.0190436	0.0234736	0.0265582	0.0273039		0	1.27512	1.5144	0.192902	0.47108	1.70692	1.52635	1.83637	2.01298	2.05085
YBL067C	UBP13	Putative ubiquitin carboxyl-terminal hydrolase, ubiquitin-specific protease that cleaves ubiquitin-protein fusions		4736.17	8273.96	9479.61	4553.49	5043.92	8542.77	9117.17	4782.38	6417.96	9002.44		0.0150604	0.0263284	0.0300665	0.0144154	0.0159448	0.0270942	0.0290595	0.0151558	0.0203604	0.0286007		0	0.804857	1.00111	-0.0567482	0.0908245	0.850983	0.944865	0.0140079	0.438394	0.926595
YBL068W	PRS4	5-phospho-ribosyl-1(alpha)-pyrophosphate synthetase, synthesizes PRPP, which is required for nucleotide, histidine, and tryptophan biosynthesis; one of five related enzymes, which are active as heteromultimeric complexes		8095.04	5287.4	7014.39	7706.32	8505.4	5904.46	5661.66	6802.69	7523.1	6980.53		0.0257412	0.0168249	0.0222475	0.0243965	0.0268872	0.0187266	0.0180456	0.0215584	0.0238664	0.0221771		0	-0.61448	-0.206721	-0.0709961	0.0713409	-0.455233	-0.515813	-0.250933	-0.105711	-0.213702
YBL069W	AST1	Peripheral membrane protein that interacts with the plasma membrane ATPase Pma1p and has a role in its targeting to the plasma membrane, possibly by influencing its incorporation into lipid rafts		3907.85	2432.99	3254.16	3972.93	3884.14	3072.14	2370.39	3127.82	3304.42	3736.35		0.0124265	0.00774197	0.0103212	0.0125774	0.0122785	0.0097436	0.00755523	0.00991237	0.010483	0.0118704		0	-0.683645	-0.26409	0.0238283	-0.00877989	-0.347131	-0.721251	-0.321218	-0.241978	-0.0647455
YBL074C	AAR2	Component of the U5 snRNP, required for splicing of U3 precursors; originally described as a splicing factor specifically required for splicing pre-mRNA of the MATa1 cistron		2448.32	3709.81	2605.42	2749.79	2522.21	3331.77	3627.32	2630.88	2579.15	2538.68		0.00778535	0.0118049	0.00826361	0.00870524	0.0079732	0.010567	0.0115615	0.00833752	0.00818213	0.00806537		0	0.599553	0.0897238	0.167529	0.0428963	0.444497	0.567112	0.103753	0.0751035	0.0522864
YBL075C	SSA3	ATPase involved in protein folding and the response to stress; plays a role in SRP-dependent cotranslational protein-membrane targeting and translocation; member of the heat shock protein 70 (HSP70) family; localized to the cytoplasm		1950.43	82937.4	8431.91	1622.77	1910.98	23520.2	37243.5	1784.81	3758.14	7654.37		0.00620212	0.263914	0.0267435	0.00513734	0.00604098	0.0745967	0.118708	0.00565624	0.0119224	0.0243179		0	5.41016	2.11207	-0.265334	-0.0294795	3.59204	4.25512	-0.128022	0.946227	1.97249
YBL076C	ILS1	Cytoplasmic isoleucine-tRNA synthetase, target of the G1-specific inhibitor reveromycin A		88630.7	41850.5	41248.3	82868.6	86089.6	43393.3	44208.8	36852.3	52348.7	44112.6		0.281834	0.133172	0.130827	0.262344	0.272146	0.137626	0.140908	0.116789	0.166072	0.140145		0	-1.08256	-1.10347	-0.096981	-0.0419675	-1.03033	-1.00347	-1.26605	-0.759653	-1.00662
YBL078C	ATG8	Component of autophagosomes and Cvt vesicles; undergoes conjugation to phosphatidylethanolamine (PE); Atg8p-PE is anchored to membranes, is involved in phagophore expansion, and may mediate membrane fusion during autophagosome formation		656.225	3867.67	5075.5	1053.95	851.173	4525.86	3295.62	4287.91	2602.26	3815.07		0.00208671	0.0123072	0.016098	0.00333658	0.00269072	0.0143542	0.0105042	0.0135888	0.00825544	0.0121205		0	2.5592	2.95129	0.683544	0.375262	2.78593	2.32829	2.70801	1.9875	2.53945
YBL079W	NUP170	Subunit of the nuclear pore complex (NPC), required for NPC localization of specific nucleoporins; involved in nuclear envelope permeability and chromosome segregation; has similar to Nup157p; essential role, with Nup157p, in NPC assembly		12551.6	11773.6	12018.8	12609.3	13453.2	12262.1	12734.3	13754	12807.9	12707.8		0.0399125	0.0374646	0.03812	0.0399183	0.0425282	0.0388905	0.0405885	0.0435878	0.0406319	0.0403726		0	-0.0923158	-0.0625784	0.00661691	0.100078	-0.0336652	0.0208484	0.13198	0.0291627	0.017843
YBL080C	PET112	Subunit of the trimeric GatFAB AmidoTransferase(AdT) complex; involved in the formation of Q-tRNAQ; mutation is functionally complemented by the bacterial GatB ortholog		2100.76	3804.5	3891.3	2037.76	2317.16	3980	4472.08	7806.42	4618.94	4968.52		0.00668015	0.0121062	0.012342	0.00645111	0.007325	0.012623	0.014254	0.0247393	0.0146532	0.015785		0	0.856796	0.889341	-0.0439272	0.141446	0.921857	1.09003	1.89375	1.13665	1.2419
YBL081W	YBL081W	Non-essential protein of unknown function; null mutation results in a decrease in plasma membrane electron transport		1387.89	63.5144	245.124	1312.51	1422.64	140.591	218.917	42.358	425.115	375.527		0.00441331	0.000202108	0.00077746	0.00415512	0.00449724	0.000445898	0.000697762	0.000134237	0.00134864	0.00119305		0	-4.44967	-2.50131	-0.0805648	0.0356774	-3.30332	-2.66444	-5.03411	-1.70697	-1.8859
YBL082C	ALG3	Dolichol-P-Man dependent alpha(1-3) mannosyltransferase, involved in the synthesis of dolichol-linked oligosaccharide donor for N-linked glycosylation of proteins		847.388	536.896	915.477	753.263	635.056	613.693	716.777	592.467	748.91	893.372		0.00269459	0.00170845	0.00290362	0.00238467	0.00200754	0.00194639	0.00228461	0.00187759	0.00237585	0.00283824		0	-0.65838	0.111501	-0.169869	-0.416139	-0.465506	-0.241498	-0.516288	-0.17823	0.0762383
YBL084C	CDC27	Subunit of the Anaphase-Promoting Complex/Cyclosome (APC/C), which is a ubiquitin-protein ligase required for degradation of anaphase inhibitors, including mitotic cyclins, during the metaphase/anaphase transition		1969.15	838.628	1305.27	1849.57	1966.08	1120.18	1530.19	1305.83	2248.37	1561.93		0.00626165	0.00266858	0.00413992	0.00585534	0.00621516	0.00355276	0.00487723	0.0041383	0.00713276	0.00496224		0	-1.23147	-0.593225	-0.0903831	-0.00225099	-0.813842	-0.363862	-0.592606	0.191306	-0.334243
YBL085W	BOI1	Protein implicated in polar growth, functionally redundant with Boi2p; interacts with bud-emergence protein Bem1p; contains an SH3 (src homology 3) domain and a PH (pleckstrin homology) domain		13751.1	7880.53	13066.9	13060.9	14009.1	11881.9	10965.5	19072.3	15733.7	12778.7		0.0437267	0.0250765	0.0414443	0.041348	0.0442855	0.0376846	0.0349507	0.060442	0.0499138	0.0405979		0	-0.803182	-0.0736301	-0.0742927	0.0268172	-0.210781	-0.326575	0.471932	0.194311	-0.105806
YBL086C	YBL086C	Protein of unknown function; green fluorescent protein (GFP)-fusion protein localizes to the cell periphery		2794.56	2373.72	2123.96	2720.08	2736.59	2646.39	2241.51	4017.1	2677.6	2338.76		0.00888634	0.00755337	0.00673656	0.00861119	0.0086509	0.00839329	0.00714445	0.0127306	0.00849445	0.00743023		0	-0.235471	-0.395865	-0.0389721	-0.0302418	-0.0785955	-0.31815	0.523533	-0.0616807	-0.256877
YBL088C	TEL1	Protein kinase primarily involved in telomere length regulation; contributes to cell cycle checkpoint control in response to DNA damage; functionally redundant with Mec1p; homolog of human ataxia telangiectasia (ATM) gene		4985.44	4339.11	4586.82	3955.08	4233.3	4317.04	5337.42	3792.48	4767.07	4825.84		0.0158531	0.0138074	0.014548	0.0125209	0.0133823	0.0136919	0.0170122	0.0120187	0.0151231	0.0153317		0	-0.200322	-0.120227	-0.334014	-0.235938	-0.207678	0.0984217	-0.394579	-0.064618	-0.0469408
YBL089W	AVT5	Putative transporter, member of a family of seven S. cerevisiae genes (AVT1-7) related to vesicular GABA-glycine transporters		116.682	130.164	110.6	159.913	100.205	143.435	110.27	173.69	116.275	172.139		0.000371034	0.000414193	0.00035079	0.00050625	0.000316768	0.000454918	0.000351468	0.000550441	0.000368872	0.000546885		0	0.157748	-0.0772306	0.454705	-0.219628	0.297815	-0.0815417	0.573933	-0.00504108	0.560992
YBL090W	MRP21	Mitochondrial ribosomal protein of the small subunit; MRP21 exhibits genetic interactions with mutations in the COX2 and COX3 mRNA 5'-untranslated leader sequences		886.884	1217.82	1219.64	969.435	1175.99	1370.42	1353.87	1994.29	1765.85	1762.26		0.00282018	0.0038752	0.00386833	0.00306902	0.00371753	0.00434642	0.00431524	0.0063201	0.00560201	0.00559869		0	0.457484	0.459638	0.128399	0.407058	0.627801	0.610272	1.16906	0.993545	0.990609
YBL091C	MAP2	Methionine aminopeptidase, catalyzes the cotranslational removal of N-terminal methionine from nascent polypeptides; function is partially redundant with that of Map1p		16657.5	12426.9	10714.4	16204.1	16573.5	13004.1	10662.7	10063.8	10992.8	11770.6		0.0529687	0.0395434	0.0339829	0.0512987	0.0523921	0.0412438	0.0339856	0.0318932	0.0348737	0.0373951		0	-0.422705	-0.636621	-0.039813	-0.00729359	-0.357205	-0.643599	-0.726997	-0.599613	-0.500984
YBL091C-A	SCS22	Protein involved in regulation of phospholipid metabolism; homolog of Scs2p; similar to D. melanogaster inturned protein		2088.54	1730.25	2061.18	2116.27	1759.07	2070.5	2068.71	1562.87	1644.36	1521.64		0.00664129	0.0055058	0.00653744	0.00669965	0.00556076	0.0065668	0.00659367	0.00495289	0.00521659	0.00483424		0	-0.271514	-0.0190243	0.0190289	-0.247682	-0.0125156	-0.0137634	-0.418297	-0.344969	-0.456868
YBL093C	ROX3	Subunit of the RNA polymerase II mediator complex; associates with core polymerase subunits to form the RNA polymerase II holoenzyme		793.653	1129.75	844.373	1064.44	895.984	1113.58	829.704	1973.08	820.508	945.011		0.00252372	0.00359496	0.0026781	0.00336979	0.00283238	0.00353183	0.00264455	0.00625288	0.00260299	0.00300229		0	0.509423	0.0893721	0.423514	0.174965	0.488625	0.0640884	1.31387	0.048009	0.251823
YBL095W	YBL095W	Putative protein of unknown function; the authentic, non-tagged protein is detected in highly purified mitochondria in high-throughput studies		395.23	1860.17	6915.86	439.015	550.499	2013.76	2227.34	4700.02	2997.35	2939.47		0.00125678	0.00591921	0.021935	0.00138983	0.00174023	0.00638684	0.00709928	0.0148948	0.00950883	0.00933868		0	2.23467	4.12914	0.151578	0.478047	2.34913	2.49456	3.5719	2.92292	2.89479
YBL097W	BRN1	Subunit of the condensin complex; required for chromosome condensation and for clustering of tRNA genes at the nucleolus; may influence multiple aspects of chromosome transmission		4314.9	3432.46	4127.8	4174.82	3962.44	4095.47	4172.65	5578.89	3967.15	4139.88		0.0137208	0.0109224	0.0130921	0.0132166	0.012526	0.0129892	0.0132996	0.01768	0.0125854	0.0131524		0	-0.330084	-0.0639541	-0.0476131	-0.122938	-0.0752981	-0.0483632	0.370651	-0.121224	-0.0597382
YBL098W	BNA4	Kynurenine 3-mono oxygenase, required for the de novo biosynthesis of NAD from tryptophan via kynurenine; expression regulated by Hst1p; putative therapeutic target for Huntington disease		2896.49	4124.89	5949.13	3922.53	3589.55	5228.79	5976.48	12042.9	7820.87	5375.14		0.00921047	0.0131257	0.0188689	0.0124179	0.0113473	0.0165836	0.0190491	0.0381651	0.024811	0.0170768		0	0.51005	1.03837	0.437479	0.309497	0.852171	1.04499	2.05581	1.43302	0.891997
YBL100W-A	YBL100W-A	Retrotransposon TYA Gag gene co-transcribed with TYB Pol; translated as TYA or TYA-TYB polyprotein; Gag is a nucleocapsid protein that is the structural constituent of virus-like particles (VLPs); similar to retroviral Gag		6158.13	1934.58	1053.55	6582.63	6021.77	2740.14	2029.44	2025.46	2785.95	4740.27		0.0195821	0.00615599	0.00334154	0.0208392	0.019036	0.00869063	0.00646851	0.00641888	0.00883818	0.0150598		0	-1.67047	-2.54723	0.0961718	-0.0323047	-1.16824	-1.60141	-1.60424	-1.14432	-0.377523
YBL101C	ECM21	Protein involved in regulating the endocytosis of plasma membrane proteins; identified as a substrate for ubiquitination by Rsp5p and deubiquitination by Ubp2p; promoter contains several Gcn4p binding elements		6085.9	12236.5	11923.9	6126.43	6259.22	12571.9	14003.3	18404.3	12101.7	10403.2		0.0193524	0.0389376	0.037819	0.019395	0.0197866	0.039873	0.0446332	0.058325	0.0383916	0.0330509		0	1.00765	0.970314	0.009576	0.0405123	1.04666	1.20222	1.5965	0.991667	0.773485
YBL102W	SFT2	Non-essential tetra-spanning membrane protein found mostly in the late Golgi, can suppress some sed5 alleles; may be part of the transport machinery, but precise function is unknown; similar to mammalian syntaxin 5		1066.77	1270.11	1204.38	1010.25	951.12	1228.13	1217.07	1238.79	1452.97	1513.66		0.00339219	0.00404159	0.00381993	0.00319823	0.00300668	0.00389514	0.00387921	0.00392585	0.00460942	0.00480889		0	0.251704	0.175041	-0.0785368	-0.16555	0.203214	0.190163	0.215682	0.445756	0.504792
YBL103C	RTG3	Basic helix-loop-helix-leucine zipper (bHLH/Zip) transcription factor that forms a complex with another bHLH/Zip protein, Rtg1p, to activate the retrograde (RTG) and TOR pathways		1045.57	1386.54	1467.55	989.631	936.723	1409.94	1650	1652.95	1477.96	1211.42		0.00332478	0.00441208	0.00465463	0.00313296	0.00296116	0.00447177	0.0052591	0.00523836	0.0046887	0.00384867		0	0.4072	0.48912	-0.0793271	-0.158595	0.431344	0.658176	0.660753	0.499318	0.212409
YBL104C	SEA4	Subunit of the SEA (Seh1-associated) complex, a coatomer-related complex that associates dynamically with the vacuole; has an N-terminal beta-propeller fold and a C-terminal RING motif; promoter contains multiple GCN4 binding sites		6375.34	7910.72	7222.26	6595.9	6469.18	8077.71	8978.06	9985.85	8150.09	7046.65		0.0202728	0.0251726	0.0229068	0.0208812	0.0204503	0.0256193	0.0286161	0.0316461	0.0258555	0.0223872		0	0.311307	0.179948	0.0490672	0.0210806	0.341444	0.493901	0.647383	0.354314	0.144435
YBL105C	PKC1	Protein serine/threonine kinase essential for cell wall remodeling during growth; localized to sites of polarized growth and the mother-daughter bud neck; homolog of the alpha, beta, and gamma isoforms of mammalian protein kinase C (PKC)		12158.9	15877.2	12903.1	13245.8	12185.8	15112.1	14381.9	17594.6	14404.3	14615.1		0.0386638	0.0505226	0.0409248	0.0419333	0.0385217	0.0479295	0.04584	0.055759	0.0456964	0.0464321		0	0.384944	0.085705	0.123522	0.00318825	0.313691	0.242242	0.53312	0.244487	0.265447
YBL106C	SRO77	Protein with roles in exocytosis and cation homeostasis; functions in docking and fusion of post-Golgi vesicles with plasma membrane; homolog of Sro7p and Drosophila lethal giant larvae tumor suppressor; interacts with SNARE protein Sec9p		5900.1	2441.72	4889.61	5890.24	6441.55	3401.44	3472.42	2126.94	3965.66	6091.4		0.0187616	0.00776975	0.0155084	0.0186472	0.020363	0.010788	0.0110678	0.00674048	0.0125807	0.0193523		0	-1.27284	-0.27102	-0.00241299	0.126668	-0.794594	-0.764798	-1.47196	-0.573178	0.0460344
YBL107C	YBL107C	Putative protein of unknown function; green fluorescent protein (GFP)-fusion protein localizes to the cytoplasm; YBL107C is not an essential gene		1457.47	2624.41	2141.08	1734.84	2019.62	2907.75	2787.01	3160.88	3039.92	2640.52		0.00463457	0.00835109	0.00679086	0.00549213	0.00638441	0.00922222	0.00888314	0.0100171	0.00964388	0.00838892		0	0.848527	0.554873	0.251336	0.470618	0.996437	0.935252	1.11686	1.06057	0.857356
YBR001C	NTH2	Putative neutral trehalase, required for thermotolerance and may mediate resistance to other cellular stresses		5038.02	10453.7	6807.81	5316.94	4906.56	8081.32	9484.17	6095.35	6734.61	7404.47		0.0160203	0.0332645	0.0215923	0.0168323	0.0155106	0.0256307	0.0302292	0.0193168	0.021365	0.023524		0	1.05308	0.434334	0.0777393	-0.0381449	0.681734	0.912665	0.274852	0.418738	0.55554
YBR002C	RER2	Cis-prenyltransferase involved in dolichol synthesis; participates in endoplasmic reticulum (ER) protein sorting		2584.99	1978.15	1326.27	2800.9	2656.16	2136.26	1641.61	1822.93	1834.38	1752.72		0.00821994	0.00629464	0.00420653	0.00886705	0.00839664	0.00677536	0.00523236	0.00577704	0.00581941	0.00556838		0	-0.386007	-0.962784	0.115732	0.0391834	-0.275071	-0.655047	-0.5039	-0.494866	-0.560563
YBR003W	COQ1	Hexaprenyl pyrophosphate synthetase, catalyzes the first step in ubiquinone (coenzyme Q) biosynthesis		4421.49	4394.93	5181.25	4492.49	5922.93	5885.77	4482.27	7900.56	5868.63	5292.92		0.0140598	0.013985	0.0164334	0.0142223	0.0187235	0.0186673	0.0142865	0.0250376	0.0186177	0.0168156		0	-0.00869244	0.228768	0.0229827	0.421778	0.412699	0.0196969	0.837422	0.408491	0.259531
YBR005W	RCR1	Protein of the ER membrane involved in cell wall chitin deposition; may function in the endosomal-vacuolar trafficking pathway, helping determine whether plasma membrane proteins are degraded or routed to the plasma membrane		691.483	486.902	984.786	546.493	653.617	611.507	783.653	2814.2	1192.06	1307.63		0.00219883	0.00154936	0.00312344	0.00173008	0.00206621	0.00193946	0.00249777	0.00891847	0.00378171	0.00415433		0	-0.506062	0.510116	-0.339491	-0.0812483	-0.177325	0.180521	2.02496	0.785691	0.919189
YBR006W	UGA2	Succinate semialdehyde dehydrogenase involved in the utilization of gamma-aminobutyrate (GABA) as a nitrogen source; part of the 4-aminobutyrate and glutamate degradation pathways; localized to the cytoplasm		1488.48	14233.3	8769.08	1397.95	1354.23	9201.32	13604.1	6406.71	8184.1	6758.35		0.00473318	0.0452915	0.0278129	0.00442561	0.00428099	0.0291829	0.0433608	0.0203035	0.0259633	0.0214712		0	3.25736	2.55859	-0.0905271	-0.136367	2.628	3.19213	2.10574	2.45898	2.18283
YBR007C	DSF2	Deletion suppressor of mpt5 mutation		2624.63	922.331	1691.81	2408.1	2435.86	1292.79	1741.21	2095.59	2200.28	1817.6		0.00834599	0.00293493	0.00536591	0.00762353	0.00770023	0.00410021	0.00554982	0.00664113	0.0069802	0.00577451		0	-1.50876	-0.633547	-0.124219	-0.107683	-1.02163	-0.592024	-0.324758	-0.254427	-0.530079
YBR008C	FLR1	Plasma membrane multidrug transporter of the major facilitator superfamily, involved in efflux of fluconazole, diazaborine, benomyl, methotrexate, and other drugs; expression induced in cells treated with the mycotoxin patulin		553.176	447.813	528.109	424.464	518.94	459.331	522.162	408.202	510.235	564.927		0.00175903	0.00142498	0.001675	0.00134376	0.00164047	0.00145681	0.00166431	0.00129363	0.00161868	0.00179477		0	-0.304842	-0.0669028	-0.382096	-0.0921708	-0.268204	-0.0832411	-0.438455	-0.116577	0.0303259
YBR009C	HHF1	Histone H4, core histone protein required for chromatin assembly and chromosome function; one of two identical histone proteins (see also HHF2); contributes to telomeric silencing; N-terminal domain involved in maintaining genomic integrity		12759.2	13549.7	27115.6	12928.7	15136.8	17099.4	16515.3	25295.4	14163.7	10772.8		0.0405726	0.0431163	0.0860025	0.0409295	0.0478504	0.0542324	0.0526398	0.0801636	0.0449331	0.0342251		0	0.086723	1.08759	0.0190393	0.246522	0.422408	0.372265	0.987337	0.15066	-0.244145
YBR010W	HHT1	Histone H3, core histone protein required for chromatin assembly, part of heterochromatin-mediated telomeric and HM silencing; one of two identical histone H3 proteins (see HHT2); regulated by acetylation, methylation, and phosphorylation		7963.25	5172.84	8241.46	6868.35	8288.54	7803.25	8411.63	9306.77	9066.92	5936.65		0.0253221	0.0164604	0.0261394	0.0217437	0.0262017	0.0247488	0.0268107	0.0294941	0.028764	0.0188607		0	-0.622401	0.0495426	-0.213394	0.0577606	-0.0292822	0.079028	0.224923	0.187255	-0.423708
YBR014C	GRX7	Cis-golgi localized monothiol glutaredoxin; more similar in activity to dithiol than other monothiol glutaredoxins; involved in the oxidative stress response; does not bind metal ions; functional overlap with GRX6		2872.19	1846.98	2915.39	2881.76	2666.89	2012.82	2303.48	1525.22	3264.16	3030.58		0.0091332	0.00587724	0.00924674	0.00912303	0.00843056	0.00638386	0.00734197	0.00483357	0.0103553	0.00962814		0	-0.636983	0.0215377	0.004799	-0.106993	-0.512933	-0.318336	-0.913134	0.184561	0.0774427
YBR015C	MNN2	Alpha-1,2-mannosyltransferase, responsible for addition of the first alpha-1,2-linked mannose to form the branches on the mannan backbone of oligosaccharides, localizes to an early Golgi compartment		17351.5	15044	16693	16924.8	16621.9	17193.2	17088.8	11567.3	16656.8	19090.6		0.0551756	0.0478712	0.0529452	0.0535803	0.0525451	0.0545299	0.0544678	0.0366579	0.0528422	0.0606507		0	-0.205872	-0.0558171	-0.0359216	-0.0619751	-0.0132223	-0.0220093	-0.585008	-0.0589491	0.137802
YBR016W	YBR016W	Tail-anchored plasma membrane protein containing a conserved CYSTM module; predicted to be palmitoylated; has similarity to hydrophilins, which are involved in the adaptive response to hyperosmotic conditions		40.2977	98.4448	159.899	41.6119	87.5533	332.296	129.38	41.9174	78.0769	157.314		0.000128142	0.000313259	0.000507152	0.000131734	0.000276773	0.00105391	0.000412378	0.00013284	0.000247692	0.000499786		0	1.28862	1.98839	0.0462987	1.11946	3.0437	1.68285	0.0568517	0.954198	1.96488
YBR017C	KAP104	Transportin or cytosolic karyopherin beta 2; functions in the rg-nuclear localization signal-mediated nuclear import/reimport of mRNA-binding proteins Nab2p and Hrp1p; regulates asymmetric protein synthesis in daughter cells during mitosis		7816.53	6297.13	5690.19	8106.94	9334.46	6798.9	6685.21	4820.04	7208.37	6360.18		0.0248556	0.020038	0.0180476	0.0256648	0.0295081	0.0215634	0.021308	0.0152752	0.0228679	0.0202063		0	-0.311834	-0.458051	0.0526292	0.256038	-0.201227	-0.225555	-0.697483	-0.116855	-0.297461
YBR019C	GAL10	UDP-glucose-4-epimerase, catalyzes the interconversion of UDP-galactose and UDP-D-glucose in galactose metabolism; also catalyzes the conversion of alpha-D-glucose or alpha-D-galactose to their beta-anomers		877.86	622.141	978.769	614.11	511.949	652.364	1035.29	948.535	1004.55	1144.28		0.00279148	0.0019797	0.00310436	0.00194414	0.00161837	0.00206904	0.00329982	0.003006	0.00318685	0.00363537		0	-0.496749	0.156978	-0.515494	-0.777991	-0.428314	0.237972	0.11171	0.194487	0.382377
YBR021W	FUR4	Uracil permease, localized to the plasma membrane; expression is tightly regulated by uracil levels and environmental cues		1944.78	1241.65	1720.82	1684.37	1845.1	1751.7	1901.39	4173.46	1802.17	1940.95		0.00618415	0.00395103	0.00545792	0.00533235	0.00583272	0.00555569	0.00606037	0.0132261	0.00571723	0.00616639		0	-0.647348	-0.176511	-0.207398	-0.075908	-0.150851	-0.0325525	1.10164	-0.109872	-0.00284401
YBR022W	POA1	Phosphatase that is highly specific for ADP-ribose 1''-phosphate, a tRNA splicing metabolite; may have a role in regulation of tRNA splicing		712.934	951.297	1104.78	773.017	860.608	1031.61	1096.34	631.707	984.108	1196.02		0.00226704	0.00302711	0.00350403	0.00244721	0.00272055	0.00327185	0.0034944	0.00200194	0.003122	0.00379975		0	0.416127	0.631919	0.116732	0.271588	0.533057	0.620855	-0.174513	0.465048	0.746401
YBR023C	CHS3	Chitin synthase III, catalyzes the transfer of N-acetylglucosamine (GlcNAc) to chitin; required for synthesis of the majority of cell wall chitin, the chitin ring during bud emergence, and spore wall chitosan		16452.3	2255.33	6174.77	16026.3	15768.4	3386.24	4906.52	3671.05	7258.51	8149.16		0.0523162	0.00717665	0.0195845	0.0507358	0.049847	0.0107398	0.0156387	0.0116339	0.023027	0.0258898		0	-2.86688	-1.41383	-0.0378479	-0.061253	-2.28053	-1.74552	-2.16402	-1.18054	-1.01357
YBR024W	SCO2	Protein anchored to the mitochondrial inner membrane, similar to Sco1p and may have a redundant function with Sco1p in delivery of copper to cytochrome c oxidase; interacts with Cox2p		1724.78	3730.32	3168.79	1988.13	1961.81	3820.93	3709.56	4452.31	3751.02	4092.82		0.00548458	0.0118702	0.0100504	0.00629399	0.00620166	0.0121185	0.0118236	0.0141098	0.0118998	0.0130029		0	1.11289	0.87752	0.205	0.185773	1.14751	1.10484	1.36814	1.12087	1.24668
YBR025C	OLA1	P-loop ATPase with similarity to human OLA1 and bacterial YchF; identified as specifically interacting with the proteasome; protein levels are induced by hydrogen peroxide		29863	23872.6	21698.8	28840.3	30172.4	21389.4	21908.2	12897	17797.4	21031.1		0.0949605	0.0759646	0.0688221	0.0913022	0.0953809	0.0678386	0.0698288	0.0408718	0.0564607	0.0668157		0	-0.323003	-0.460744	-0.0502729	0.0148704	-0.481463	-0.446888	-1.21132	-0.746693	-0.505835
YBR026C	ETR1	2-enoyl thioester reductase, member of the medium chain dehydrogenase/reductase family; localized to in mitochondria, where it has a probable role in fatty acid synthesis		4963.34	23228.5	25790	5436.79	5317.49	25407	23625.7	29889.5	16637.1	24416		0.0157828	0.073915	0.0817981	0.0172117	0.0168096	0.0805808	0.0753031	0.0947227	0.0527798	0.0775695		0	2.22651	2.37743	0.131444	0.0994341	2.35584	2.25097	2.59026	1.74502	2.29844
YBR028C	YPK3	An AGC kinase phosphorylated by cAMP-dependent protein kinase (PKA) in a TORC1-dependent manner		6340.98	1586.47	2690.6	6613.72	6678.48	2651.6	2710.07	2123.99	3442.75	4804.4		0.0201635	0.00504828	0.00853377	0.0209376	0.021112	0.00840981	0.0086379	0.00673113	0.0109218	0.0152636		0	-1.99889	-1.23678	0.0607561	0.074814	-1.25784	-1.22638	-1.57793	-0.881144	-0.40035
YBR029C	CDS1	Phosphatidate cytidylyltransferase (CDP-diglyceride synthetase); an enzyme that catalyzes that conversion of CTP + phosphate into diphosphate + CDP-diaclglyerol, a critical step in the synthesis of all major yeast phospholipids		6466.72	3987.36	6950.61	5483.84	5925.14	4561.98	5538.66	5157.82	6506	6743.07		0.0205633	0.0126881	0.0220452	0.0173607	0.0187305	0.0144688	0.0176536	0.0163456	0.0206397	0.0214227		0	-0.6976	0.104105	-0.237848	-0.126185	-0.503374	-0.223497	-0.326273	0.00873668	0.0603714
YBR030W	RKM3	Ribosomal lysine methyltransferase specific for monomethylation of Rpl42ap and Rpl42bp (lysine 40); nuclear SET domain containing protein		2722.77	1889.76	1954.2	2881.51	2803.08	1919.45	1777.14	2189.44	1998.63	2280.43		0.00865806	0.00601337	0.00619813	0.00912224	0.00886108	0.00608773	0.00566434	0.00693855	0.00634048	0.00724491		0	-0.526872	-0.478497	0.0817499	0.0419378	-0.504382	-0.615518	-0.314513	-0.446064	-0.255769
YBR032W	YBR032W	Dubious open reading frame unlikely to encode a protein, based on experimental and comparative sequence data		62.2726	418.834	222.495	79.2658	45.1907	299.646	287.028	165.488	165.541	240.486		0.000198019	0.00133276	0.000705687	0.000250938	0.000142857	0.000950357	0.000914855	0.000524448	0.000525164	0.000764023		0	2.74971	1.8371	0.348101	-0.462572	2.26659	2.20452	1.41006	1.41052	1.94928
YBR033W	EDS1	Putative zinc cluster protein; YBR033W is not an essential gene		673.986	562.625	748.497	392.974	553.495	431.911	664.132	540.389	763.632	546.805		0.00214319	0.00179032	0.00237401	0.00124407	0.00174971	0.00136985	0.00211681	0.00171255	0.00242256	0.0017372		0	-0.260545	0.151278	-0.778285	-0.284148	-0.641985	-0.0212486	-0.31872	0.180159	-0.301692
YBR034C	HMT1	Nuclear SAM-dependent mono- and asymmetric arginine dimethylating methyltransferase that modifies hnRNPs, including Npl3p and Hrp1p, affecting their activity and nuclear export; methylates U1 snRNP protein Snp1p and ribosomal protein Rps2p		11442.9	6565.56	7592.29	10980.4	12688.6	7689.72	7731.56	5601.78	9223.43	8153.27		0.036387	0.0208922	0.0240805	0.0347616	0.0401111	0.0243887	0.0246431	0.0177526	0.0292605	0.0259029		0	-0.801463	-0.591846	-0.0595221	0.14908	-0.57345	-0.565621	-1.0305	-0.311077	-0.489002
YBR035C	PDX3	Pyridoxine (pyridoxamine) phosphate oxidase, has homologs in E. coli and Myxococcus xanthus; transcription is under the general control of nitrogen metabolism		9408.58	13339.3	14260	8835.96	8520.07	14408.4	14259	12096.3	15956.1	14669.2		0.0299181	0.0424468	0.0452284	0.0279727	0.0269336	0.0456977	0.0454482	0.0383344	0.0506193	0.046604		0	0.503634	0.599925	-0.0905901	-0.143112	0.614861	0.599824	0.362517	0.762059	0.640741
YBR036C	CSG2	Endoplasmic reticulum membrane protein, required for mannosylation of inositolphosphorylceramide and for growth at high calcium concentrations		1937.46	979.167	3791.74	2105.95	1870.2	1048.7	1816.56	844.157	1752.48	1947.82		0.00616088	0.00311579	0.0120263	0.00666698	0.00591207	0.00332606	0.00578999	0.00267522	0.00555959	0.00618821		0	-0.98454	0.968694	0.120305	-0.050974	-0.885564	-0.0929575	-1.19858	-0.144769	0.00769384
YBR037C	SCO1	Copper-binding protein of the mitochondrial inner membrane, required for cytochrome c oxidase activity and respiration; may function to deliver copper to cytochrome c oxidase; has similarity to thioredoxins		909.728	1753.1	1536.18	1121.9	1033.77	2010.22	1607.04	2768.65	1763.15	2083.12		0.00289282	0.00557851	0.0048723	0.00355169	0.00326795	0.00637561	0.00512218	0.00877412	0.00559344	0.00661806		0	0.946401	0.75584	0.302437	0.184408	1.14385	0.820899	1.60568	0.954648	1.19524
YBR038W	CHS2	Chitin synthase II; catalyzes transfer of N-acetylglucosamine (GlcNAc) to chitin upon activation of zymogenic form; required for chitin synthesis in the primary septum during cytokinesis; localization regulated by Cdk1p during mitosis		5987.96	1279.25	4973.32	5972.45	6352.59	2072.48	4567.28	3467.09	5808.69	4512.04		0.0190409	0.00407068	0.0157739	0.0189075	0.0200818	0.00657308	0.0145575	0.0109875	0.0184276	0.0143347		0	-2.22677	-0.267855	-0.00374171	0.0852803	-1.53071	-0.390729	-0.788339	-0.0438517	-0.408285
YBR041W	FAT1	Very long chain fatty acyl-CoA synthetase and long chain fatty acid transporter; activates imported fatty acids with a preference for very long lengths (C20-C26); has a separate function in the transport of long chain fatty acids		7328.48	4586.47	5491.2	7701.68	6988.73	5091.09	4798	5253.28	4559.21	5403.2		0.0233036	0.0145945	0.0174164	0.0243819	0.0220927	0.0161469	0.0152928	0.0166482	0.0144637	0.0171659		0	-0.67613	-0.416393	0.0716592	-0.0684837	-0.525539	-0.611081	-0.480296	-0.68473	-0.4397
YBR042C	CST26	Protein required for incorporation of stearic acid into phosphatidylinositol; affects chromosome stability when overexpressed		3308.93	1424.81	1499.36	3029.66	2891	1411.57	1801.87	1161.41	1519.71	1580.38		0.010522	0.00453386	0.00475552	0.00959125	0.00913902	0.00447693	0.00574317	0.00368062	0.00482115	0.00502086		0	-1.2156	-1.14202	-0.127209	-0.194796	-1.22906	-0.87687	-1.51049	-1.12257	-1.06609
YBR043C	QDR3	Multidrug transporter of the major facilitator superfamily, has a role in polyamine homeostasis; expression is upregulated under polyamine stress; required for resistance to quinidine, barban, cisplatin, and bleomycin		809.005	1270.66	1954.98	738.505	590.331	1538.94	1867.91	1717	1644.69	2214.52		0.00257253	0.00404334	0.00620061	0.00233795	0.00186615	0.0048809	0.00595366	0.00544134	0.00521764	0.00703552		0	0.651358	1.27293	-0.131541	-0.454625	0.927716	1.2072	1.08567	1.0236	1.45277
YBR044C	TCM62	Protein involved in the assembly of the mitochondrial succinate dehydrogenase complex; putative chaperone		1626.55	4046.02	4200.14	1740.32	2101.66	3734.71	4386.48	4971.11	3527.29	4135.52		0.00517222	0.0128748	0.0133216	0.00550948	0.00664376	0.011845	0.0139812	0.0157539	0.01119	0.0131385		0	1.31469	1.36862	0.0975374	0.369714	1.19918	1.43125	1.61175	1.11675	1.34625
YBR046C	ZTA1	NADPH-dependent quinone reductase, GFP-tagged protein localizes to the cytoplasm and nucleus; has similarity to E. coli quinone oxidoreductase and to human zeta-crystallin		3896.25	18968.1	25977.1	4240.49	3541.58	18008.6	21360.9	13632.3	15984.7	15578.5		0.0123896	0.0603581	0.0823915	0.0134245	0.0111956	0.0571161	0.0680844	0.0432021	0.0507101	0.0494928		0	2.28342	2.73708	0.122145	-0.137693	2.20853	2.45481	1.80687	2.03653	1.9994
YBR047W	FMP23	Putative protein of unknown function; proposed to be involved in iron or copper homeostasis; the authentic, non-tagged protein is detected in highly purified mitochondria in high-throughput studies		125.19	610.43	783.078	104.988	110.905	632.417	723.337	1986.37	862.873	755.421		0.000398088	0.00194244	0.00248369	0.000332369	0.000350592	0.00200577	0.00230552	0.006295	0.00273739	0.00239997		0	2.28571	2.64504	-0.253895	-0.174795	2.33676	2.53055	3.98794	2.78503	2.59316
YBR049C	REB1	RNA polymerase I enhancer binding protein; DNA binding protein which binds to genes transcribed by both RNA polymerase I and RNA polymerase II; required for termination of RNA polymerase I transcription		8249.49	8489.67	9565.7	9034.85	8637.08	11278	9902.5	11141	10066.5	9461.31		0.0262323	0.0270148	0.0303395	0.0286024	0.0273035	0.0357693	0.0315626	0.0353069	0.0319351	0.0300585		0	0.0414035	0.213566	0.131196	0.0662387	0.451134	0.263488	0.433502	0.287185	0.197735
YBR050C	REG2	Regulatory subunit of the Glc7p type-1 protein phosphatase; involved with Reg1p, Glc7p, and Snf1p in regulation of glucose-repressible genes, also involved in glucose-induced proteolysis of maltose permease		38.536	696.524	182.379	22.2564	30.7891	441.955	564.495	516.354	91.3502	79.2177		0.00012254	0.0022164	0.000578451	7.0459e-05	9.73304e-05	0.0014017	0.00179924	0.00163638	0.000289801	0.000251674		0	4.17589	2.24266	-0.791987	-0.323787	3.51962	3.87268	3.74408	1.2452	1.03962
YBR052C	RFS1	Protein of unknown function; member of a flavodoxin-like fold protein family that includes Pst2p and Ycp4p; green fluorescent protein (GFP)-fusion protein localizes to the cytoplasm in a punctate pattern		3584.01	8506.7	5496.42	4985.59	3759.47	8799.92	5858.73	11876.7	5697.48	6655.13		0.0113967	0.027069	0.017433	0.0157833	0.0118844	0.0279098	0.0186737	0.0376384	0.0180748	0.0211433		0	1.24702	0.616918	0.47619	0.0689546	1.29592	0.709013	1.72849	0.668749	0.892892
YBR053C	YBR053C	Putative protein of unknown function; induced by cell wall perturbation		5525.69	17195.8	13435	5935.44	5667.99	16289.2	15504	6702.29	12713.1	12743.5		0.017571	0.0547185	0.0426118	0.0187903	0.0179176	0.0516628	0.0494165	0.0212402	0.0403312	0.040486		0	1.63783	1.28177	0.1032	0.0366826	1.55969	1.48841	0.278499	1.20209	1.20554
YBR054W	YRO2	Protein of unknown function with similarity to archaeal rhodopsins; the authentic, non-tagged protein is detected in a phosphorylated state in highly purified mitochondria in high-throughput studies; transcriptionally regulated by Haa1p		6966.92	10031.3	5986.34	7629.3	4487.94	7193.83	4361.29	6344.37	4575.08	7597.95		0.0221539	0.0319204	0.0189869	0.0241527	0.0141873	0.0228159	0.0139009	0.0201059	0.014514	0.0241386		0	0.525916	-0.218847	0.13103	-0.634468	0.0462391	-0.675766	-0.135044	-0.606724	0.125089
YBR055C	PRP6	Splicing factor, component of the U4/U6-U5 snRNP complex		7198.43	5747.01	5648.07	7062.75	7045.45	6326.27	6737.19	6883.42	6558.29	6240.38		0.0228901	0.0182875	0.017914	0.0223591	0.022272	0.0200644	0.0214737	0.0218142	0.0208056	0.0198257		0	-0.324871	-0.349924	-0.0274523	-0.0309904	-0.186327	-0.0955353	-0.0645567	-0.134363	-0.206048
YBR056W	YBR056W	Putative cytoplasmic protein of unknown function		4957.84	18176.2	12569.5	5191.19	4851.89	16099.6	14190.6	12118	11507.2	11572.6		0.0157653	0.0578382	0.0398667	0.0164342	0.0153378	0.0510615	0.0452302	0.0384031	0.0365056	0.0367661		0	1.87427	1.34214	0.0663536	-0.0311649	1.69924	1.51715	1.28937	1.21475	1.22293
YBR057C	MUM2	Cytoplasmic protein essential for meiotic DNA replication and sporulation; interacts with Orc2p, which is a component of the origin recognition complex		2130.27	1167.45	1246.83	1927.96	2012.87	1451.29	1423.28	1138.66	1538.76	1983.5		0.00677399	0.00371492	0.00395457	0.00610351	0.00636308	0.00460291	0.00453647	0.00360852	0.00488158	0.00630157		0	-0.867676	-0.772772	-0.143961	-0.0817823	-0.5537	-0.581817	-0.903699	-0.469268	-0.102988
YBR058C	UBP14	Ubiquitin-specific protease that specifically disassembles unanchored ubiquitin chains; involved in fructose-1,6-bisphosphatase (Fbp1p) degradation; similar to human isopeptidase T		6818.68	10410.9	10314.1	6881.37	6943.17	9941.64	12485.9	7868.77	9484.22	8482.91		0.0216825	0.0331283	0.0327132	0.0217849	0.0219487	0.0315309	0.0397968	0.0249369	0.0300879	0.0269502		0	0.61053	0.597054	0.0132033	0.026102	0.543991	0.872735	0.206646	0.476037	0.315067
YBR058C-A	TSC3	Protein that stimulates the activity of serine palmitoyltransferase (Lcb1p, Lcb2p) several-fold; involved in sphingolipid biosynthesis		173.974	115.231	223.156	156.18	145.549	138.512	150.619	210.293	162.12	195.028		0.000553215	0.000366675	0.000707784	0.000494432	0.000460109	0.000439305	0.000480073	0.000666439	0.000514312	0.000619603		0	-0.594343	0.359181	-0.155662	-0.257367	-0.328861	-0.207968	0.273529	-0.10181	0.16481
YBR059C	AKL1	Ser-Thr protein kinase, member (with Ark1p and Prk1p) of the Ark kinase family; involved in endocytosis and actin cytoskeleton organization		8855.38	10459.7	9054.79	8728.14	8791.3	10396.5	10250.8	10510.3	10280.1	9638.26		0.028159	0.0332836	0.0287191	0.0276314	0.027791	0.0329735	0.0326727	0.0333082	0.0326127	0.0306207		0	0.240215	0.032127	-0.02088	-0.0104777	0.231472	0.21111	0.247178	0.215228	0.122219
YBR060C	ORC2	Subunit of the origin recognition complex, which directs DNA replication by binding to replication origins and is also involved in transcriptional silencing; interacts with Spp1p and with trimethylated histone H3; phosphorylated by Cdc28p		2934.19	1802.79	2028.52	2782.41	2914.98	2168.42	2308.59	2105.95	2429.87	2409.19		0.00933035	0.00573663	0.00643386	0.00880851	0.00921482	0.00687736	0.00735825	0.00667396	0.00770855	0.00765398		0	-0.702731	-0.532535	-0.0766273	-0.00947631	-0.436318	-0.34595	-0.478491	-0.272083	-0.284414
YBR061C	TRM7	2'-O-ribose methyltransferase, methylates the 2'-O-ribose of nucleotides at positions 32 and 34 of the tRNA anticodon loop		1145.89	624.079	999.093	1206.15	1398.63	725.101	927.015	838.623	1080.49	971.612		0.00364378	0.00198587	0.00316882	0.00381841	0.00442134	0.00229973	0.00295471	0.00265768	0.00342776	0.00308681		0	-0.876668	-0.197778	0.0739408	0.287546	-0.660215	-0.305804	-0.450374	-0.0847828	-0.238016
YBR062C	YBR062C	Protein of unknown function that interacts with Msb2p; may play a role in activation of the filamentous growth pathway.		451.662	410.729	367.326	464.5	446.637	515.756	344.178	96.8802	370.116	510.72		0.00143623	0.00130697	0.00116505	0.00147051	0.00141191	0.00163577	0.00109701	0.000307023	0.00117416	0.00162255		0	-0.137057	-0.298183	0.0404351	-0.0161408	0.191445	-0.392089	-2.22097	-0.287266	0.177289
YBR065C	ECM2	Pre-mRNA splicing factor, facilitates the cooperative formation of U2/U6 helix II in association with stem II in the spliceosome, function may be regulated by Slu7p		2863.31	1731.14	2394.15	2784.29	2873.96	1901.79	2129.96	2104.81	2868.8	2101.9		0.00910496	0.00550863	0.00759352	0.00881446	0.00908515	0.00603172	0.0067889	0.00667035	0.00910102	0.00667772		0	-0.725961	-0.25817	-0.0403744	0.00535611	-0.590326	-0.426858	-0.443994	0.00276352	-0.44599
YBR066C	NRG2	Transcriptional repressor that mediates glucose repression and negatively regulates filamentous growth; has similarity to Nrg1p		137.373	68.3198	111.713	196.149	222.782	106.359	78.914	47.3968	171.745	249.948		0.000436829	0.000217399	0.00035432	0.000620965	0.000704257	0.000337328	0.000251525	0.000150205	0.000544846	0.000794083		0	-1.00772	-0.298301	0.513852	0.697534	-0.369156	-0.799745	-1.53524	0.32217	0.86353
YBR067C	TIP1	Major cell wall mannoprotein with possible lipase activity; transcription is induced by heat- and cold-shock; member of the Srp1p/Tip1p family of serine-alanine-rich proteins		613.16	869.21	1132.65	528.25	548.098	1753.46	1365.6	968.959	864.031	1051.64		0.00194977	0.0027659	0.00359243	0.00167233	0.00173264	0.00556127	0.00435263	0.00307073	0.00274106	0.00334105		0	0.503441	0.885367	-0.215043	-0.16183	1.51587	1.1552	0.660172	0.494819	0.778305
YBR068C	BAP2	High-affinity leucine permease, functions as a branched-chain amino acid permease involved in the uptake of leucine, isoleucine and valine; contains 12 predicted transmembrane domains		4663.03	2179.82	2778.45	4054.33	4566.03	1791.81	2864.4	2377.2	4734.62	2427.59		0.0148278	0.00693637	0.00881241	0.0128351	0.0144341	0.0056829	0.00912981	0.00753358	0.0150202	0.00771244		0	-1.09706	-0.746987	-0.201804	-0.0303274	-1.37985	-0.703035	-0.972004	0.0219809	-0.941743
YBR069C	TAT1	Amino acid transport protein for valine, leucine, isoleucine, and tyrosine, low-affinity tryptophan and histidine transporter; overexpression confers FK506 and FTY720 resistance		5625.2	2453.84	5571.69	5469.09	5507.98	3469.81	6293.14	2025.51	6630.33	5516.31		0.0178874	0.00780832	0.0176717	0.017314	0.0174118	0.0110048	0.0200584	0.00641904	0.0210341	0.0175253		0	-1.19686	-0.0137894	-0.0406036	-0.0303811	-0.697048	0.161876	-1.47362	0.237176	-0.0282009
YBR070C	ALG14	Component of UDP-GlcNAc transferase required for the second step of dolichyl-linked oligosaccharide synthesis; anchors the catalytic subunit Alg13p to the ER membrane; similar to bacterial and human glycosyltransferases		568.293	626.785	1116.2	608.154	518.528	728.364	915.831	847.461	970.527	983.686		0.0018071	0.00199448	0.00354025	0.00192528	0.00163917	0.00231008	0.00291906	0.00268569	0.00307891	0.00312517		0	0.141336	0.973889	0.0978018	-0.132213	0.358025	0.688446	0.576512	0.772133	0.791563
YBR071W	YBR071W	Protein of unknown function found in the cytoplasm and bud neck; mRNA expression may be regulated by the cell cycle and/or cell wall stress; overexpression of YBR071W affects endocytic protein trafficking		323.937	435.391	618.908	397.422	413.037	439.206	577.644	256.963	563.987	696.673		0.00103008	0.00138545	0.00196299	0.00125815	0.00130569	0.00139299	0.00184115	0.000814341	0.0017892	0.00221333		0	0.426598	0.934012	0.294958	0.350558	0.439185	0.834467	-0.334153	0.799949	1.10477
YBR072W	HSP26	Small heat shock protein (sHSP) with chaperone activity; forms hollow, sphere-shaped oligomers that suppress unfolded proteins aggregation; oligomer activation requires heat-induced conformational change; also has mRNA binding activity		2950.46	129269	22454.2	2166.8	3132.97	62256.2	93325.3	33321.7	28505.4	32648.9		0.00938209	0.411345	0.071218	0.00685962	0.00990393	0.197452	0.297459	0.1056	0.0904309	0.103725		0	5.45329	2.92797	-0.445374	0.0865911	4.39921	4.98326	3.49745	3.27222	3.46802
YBR073W	RDH54	DNA-dependent ATPase, stimulates strand exchange by modifying the topology of double-stranded DNA; involved in recombinational repair of DNA double-strand breaks during mitosis and meiosis; proposed to be involved in crossover interference		12425.6	1698.58	4464.1	11521.7	12579.8	2736.48	3965.31	2589.63	4823.98	5337.78		0.0395118	0.00540502	0.0141588	0.0364752	0.0397672	0.00867902	0.0126388	0.00820679	0.0153037	0.0169581		0	-2.87091	-1.47687	-0.108962	0.0177935	-2.18292	-1.64781	-2.2625	-1.36502	-1.219
YBR074W	YBR074W	Putative metalloprotease		7513.67	3123.24	3773.36	8105.2	7522.99	4113.37	3481.68	4219.35	4770.27	4092.49		0.0238925	0.00993841	0.011968	0.0256593	0.0237816	0.013046	0.0110973	0.0133715	0.0151333	0.0130018		0	-1.26647	-0.993668	0.10933	0.00178842	-0.869197	-1.10973	-0.832497	-0.655447	-0.876539
YBR076C-A	YBR076C-A	Dubious open reading frame unlikely to encode a protein; partially overlaps verified gene ECM8; identified by fungal homology and RT-PCR		353.063	446.898	452.01	345.791	276.369	387.498	531.193	1163.53	505.271	489.115		0.0011227	0.00142207	0.00143364	0.0010947	0.000873656	0.00122899	0.00169309	0.00368734	0.00160293	0.00155392		0	0.34002	0.356429	-0.0300253	-0.35333	0.134263	0.58931	1.72051	0.517132	0.470248
YBR077C	SLM4	Component of the EGO complex, which is involved in the regulation of microautophagy, and of the GSE complex, which is required for proper sorting of amino acid permease Gap1p; gene exhibits synthetic genetic interaction with MSS4		1767.93	1575.46	2063.91	1675.79	1938.05	2555.03	2234.3	2665.32	2722.33	2340.16		0.00562179	0.00501324	0.0065461	0.00530519	0.00612655	0.00810353	0.00712147	0.00844666	0.00863635	0.00743468		0	-0.166288	0.223319	-0.0772198	0.132545	0.531279	0.337762	0.592248	0.622781	0.404546
YBR078W	ECM33	GPI-anchored protein of unknown function, has a possible role in apical bud growth; GPI-anchoring on the plasma membrane crucial to function; phosphorylated in mitochondria; similar to Sps2p and Pst1p		10206.4	7194.21	13292.7	11223.4	11140.5	8750.22	12048.8	12197.4	11486.2	10184.2		0.0324551	0.0228926	0.0421604	0.0355309	0.0352173	0.0277522	0.0384036	0.0386547	0.036439	0.0323551		0	-0.504566	0.38116	0.137036	0.12634	-0.222083	0.239415	0.2571	0.170427	-0.00314143
YBR080C	SEC18	ATPase required for vesicular transport between ER and Golgi, the 'priming' step in homotypic vacuole fusion, autophagy, and protein secretion; releases Sec17p from SNAP complexes; has similarity to mammalian NSF		17979	12658.5	13664.7	16192.4	17280.7	13725.1	13749.8	16246.2	16962	13894.6		0.0571709	0.0402804	0.0433403	0.0512617	0.0546277	0.0435305	0.0438252	0.0514858	0.0538105	0.0441431		0	-0.506206	-0.395859	-0.150996	-0.0571511	-0.389496	-0.386902	-0.14621	-0.0840065	-0.371788
YBR081C	SPT7	Subunit of the SAGA transcriptional regulatory complex, involved in proper assembly of the complex; also present as a C-terminally truncated form in the SLIK/SALSA transcriptional regulatory complex		13166.4	13345.9	12566.6	13177	13075.3	14704.8	13207.1	14809.2	13369.2	14453.6		0.0418675	0.0424678	0.0398575	0.0417155	0.0413336	0.0466377	0.0420955	0.0469318	0.0424126	0.045919		0	0.0195357	-0.0672666	0.00116102	-0.0100169	0.159426	0.00445278	0.169633	0.0220522	0.134568
YBR082C	UBC4	Ubiquitin-conjugating enzyme (E2), mediates degradation of abnormal or excess proteins, including calmodulin and histone H3; interacts with many SCF ubiquitin protein ligases; component of the cellular stress response		3240.48	2232.23	2338.74	2935.5	2787.86	2467.32	2415.14	1434.73	2648.7	2575.48		0.0103043	0.00710314	0.00741778	0.00929316	0.00881297	0.00782535	0.00769786	0.0045468	0.00840277	0.00818229		0	-0.537722	-0.470476	-0.142601	-0.217049	-0.393263	-0.424101	-1.17543	-0.290923	-0.331366
YBR083W	TEC1	Transcription factor required for full Ty1 expression, Ty1-mediated gene activation, and haploid invasive and diploid pseudohyphal growth; TEA/ATTS DNA-binding domain family member		1647.03	3467.82	4378.53	1815.4	2101.65	4000.85	3924.31	1622.36	1982.62	3624.24		0.00523735	0.0110349	0.0138874	0.00574717	0.00664373	0.0126891	0.0125081	0.00514142	0.00628969	0.0115142		0	1.07416	1.41058	0.140421	0.351656	1.28044	1.25257	-0.0217728	0.267541	1.13781
YBR084W	MIS1	Mitochondrial C1-tetrahydrofolate synthase, involved in interconversion between different oxidation states of tetrahydrofolate (THF); provides activities of formyl-THF synthetase, methenyl-THF cyclohydrolase, and methylene-THF dehydrogenase		42797.8	17846.7	18116.6	40427.7	46140.5	20306.5	15477	26970.7	22338.8	19504.7		0.136092	0.0567897	0.0574604	0.127985	0.145859	0.0644041	0.0493304	0.0854728	0.0708679	0.0619663		0	-1.26188	-1.24022	-0.0821925	0.108497	-1.0756	-1.46741	-0.666144	-0.937985	-1.13371
YBR085C-A	YBR085C-A	Putative protein of unknown function; green fluorescent protein (GFP)-fusion protein localizes to the cytoplasm and to the nucleus		1993.79	4218.34	5543.16	2232.02	1555.71	6993.53	4086.82	1455.42	5261.05	6496.94		0.00634	0.0134231	0.0175812	0.00706609	0.0049179	0.0221807	0.0130261	0.00461237	0.0166902	0.0206407		0	1.08116	1.4752	0.162836	-0.35794	1.81051	1.03547	-0.454078	1.39984	1.70425
YBR085W	AAC3	Mitochondrial inner membrane ADP/ATP translocator, exchanges cytosolic ADP for mitochondrially synthesized ATP; expressed under anaerobic conditions; similar to Pet9p and Aac1p; has roles in maintenance of viability and in respiration		218.374	78.9868	114.628	256.876	214.073	95.653	63.0998	64.9499	77.5209	95.3167		0.000694401	0.000251342	0.000363566	0.000813214	0.000676727	0.000303373	0.00020112	0.000205833	0.000245928	0.000302821		0	-1.46712	-0.929842	0.234271	-0.0286982	-1.19092	-1.79109	-1.7494	-1.49414	-1.196
YBR086C	IST2	Plasma membrane protein that may be involved in osmotolerance, localizes to the mother cell in small-budded cells and to the bud in medium- and large-budded cells; mRNA is transported to the bud tip by an actomyosin-driven process		18746.4	18206.6	17766.1	15771.4	14977	16004.8	21511	17156.4	17413.3	17181.6		0.0596112	0.0579349	0.0563487	0.0499289	0.0473452	0.0507608	0.0685628	0.0543703	0.0552422	0.0545859		0	-0.042152	-0.0774866	-0.249303	-0.323865	-0.228109	0.198461	-0.127867	-0.106424	-0.125749
YBR087W	RFC5	Subunit of heteropentameric Replication factor C (RF-C), which is a DNA binding protein and ATPase that acts as a clamp loader of the proliferating cell nuclear antigen (PCNA) processivity factor for DNA polymerases delta and epsilon		4923.49	4163.42	4210.06	4938.71	5430.69	4541.52	4837.08	4591.63	5145.03	5385.27		0.0156561	0.0132483	0.013353	0.0156349	0.0171675	0.0144039	0.0154174	0.0145513	0.0163222	0.017109		0	-0.241912	-0.225841	0.00445293	0.141454	-0.116506	-0.0255449	-0.100675	0.0634982	0.129337
YBR088C	POL30	Proliferating cell nuclear antigen (PCNA), functions as the sliding clamp for DNA polymerase delta; may function as a docking site for other proteins required for mitotic and meiotic chromosomal DNA replication and for DNA repair		15169.8	11111.6	13535.5	14274.5	14932.9	14217.5	16162.8	8790.38	15373.3	14747.2		0.048238	0.035358	0.0429305	0.04519	0.0472058	0.0450922	0.0515163	0.0278576	0.0487705	0.0468518		0	-0.449135	-0.164454	-0.0877619	-0.0227077	-0.0935343	0.0914751	-0.787205	0.0192248	-0.040761
YBR089C-A	NHP6B	High-mobility group (HMG) protein that binds to and remodels nucleosomes; involved in recruiting FACT and other chromatin remodelling complexes to the chromosomes; functionally redundant with Nhp6Ap; homologous to mammalian HMGB1 and HMGB2		3264.66	4692.62	4861.51	3087	3467.52	5802.13	6943.6	1856.66	6078.06	4581.95		0.0103812	0.0149323	0.0154192	0.00977278	0.0109615	0.018402	0.0221316	0.00588394	0.0192821	0.0145568		0	0.523461	0.574472	-0.0807273	0.0869715	0.82965	1.08875	-0.814223	0.896678	0.489029
YBR091C	TIM12	Essential protein of the inner mitochondrial membrane, peripherally localized; component of the TIM22 complex, which is a twin-pore translocase that mediates insertion of numerous multispanning inner membrane proteins		968.84	1020.01	1195.68	1038.52	1274.18	1201.33	1104.76	3112.78	1562.73	1840.45		0.00308079	0.00324576	0.00379234	0.00328773	0.00402793	0.00381014	0.00352124	0.0098647	0.00495762	0.0058471		0	0.074253	0.303501	0.100199	0.395239	0.310302	0.189403	1.68387	0.689738	0.925728
YBR092C	PHO3	Constitutively expressed acid phosphatase similar to Pho5p; brought to the cell surface by transport vesicles; hydrolyzes thiamin phosphates in the periplasmic space, increasing cellular thiamin uptake; expression is repressed by thiamin		8110.23	2302.33	3085.78	8877.87	4980.1	2503.52	1926.09	485.361	959.32	2549.76		0.0257895	0.0073262	0.00978717	0.0281054	0.0157431	0.00794016	0.0061391	0.00153816	0.00304336	0.00810057		0	-1.81665	-1.39411	0.130471	-0.703568	-1.69578	-2.07407	-4.06261	-3.07966	-1.66938
YBR093C	PHO5	Repressible acid phosphatase (1 of 3) that also mediates extracellular nucleotide-derived phosphate hydrolysis; secretory pathway derived cell surface glycoprotein; induced by phosphate starvation and coordinately regulated by PHO4 and PHO2		155.029	335.621	469.049	247.393	192.206	370.25	472.135	709.155	1385.81	810.134		0.000492972	0.00106797	0.00148768	0.000783193	0.000607601	0.00117428	0.00150485	0.00224738	0.00439636	0.00257379		0	1.11429	1.5972	0.674267	0.310115	1.25596	1.60666	2.19356	3.16012	2.38562
YBR094W	PBY1	Putative tubulin tyrosine ligase associated with P-bodies		8903.97	12103.8	11386.9	9222.7	9743.49	12448.2	12268.5	11077.3	11339.1	13836.3		0.0283135	0.0385153	0.0361158	0.0291971	0.0308011	0.0394807	0.0391038	0.035105	0.0359723	0.0439579		0	0.442939	0.354854	0.0507404	0.12999	0.483417	0.462438	0.315086	0.348785	0.635938
YBR095C	RXT2	Subunit of the histone deacetylase Rpd3L complex; possibly involved in cell fusion and invasive growth		1714.53	2486.26	2318.55	1720.47	1565.77	2646.51	2495.86	2468.42	2070.51	2350.4		0.00545199	0.00791148	0.00735374	0.00544664	0.00494971	0.00839367	0.00795515	0.00782266	0.00656851	0.00746721		0	0.536164	0.43541	0.00498959	-0.130941	0.626278	0.541724	0.525775	0.272173	0.455093
YBR096W	YBR096W	Putative protein of unknown function; green fluorescent protein (GFP)-fusion protein localizes to the ER		1475.87	1373.5	2859.58	2154.61	1909.69	1770.81	1876.68	1847.43	1961.18	2047.62		0.00469308	0.00437059	0.00906973	0.00682103	0.0060369	0.0056163	0.00598161	0.00585469	0.00622167	0.00650528		0	-0.103709	0.954238	0.545861	0.371773	0.262844	0.346617	0.323954	0.410156	0.472382
YBR097W	VPS15	Myristoylated serine/threonine protein kinase involved in vacuolar protein sorting; functions as a membrane-associated complex with Vps34p; active form recruits Vps34p to the Golgi membrane; interacts with the GDP-bound form of Gpa1p		5002.95	6115.75	4229.7	5517.21	5256.2	4606.89	5071.22	4700.68	4722.38	4588.55		0.0159087	0.0194608	0.0134153	0.0174663	0.0166159	0.0146112	0.0161637	0.0148969	0.0149813	0.0145778		0	0.28975	-0.242224	0.14116	0.0712411	-0.118986	0.0195538	-0.0899096	-0.0832649	-0.124741
YBR098W	MMS4	Subunit of the structure-specific Mms4p-Mus81p endonuclease that cleaves branched DNA; involved in recombination, DNA repair, and joint molecule formation/resolution during meiotic recombination		1072.97	1424.26	2227.1	1111	1128.95	2025.3	2234.82	4826.29	2340.56	2232.41		0.00341191	0.00453211	0.00706369	0.00351719	0.00356883	0.00642344	0.00712312	0.015295	0.00742522	0.00709235		0	0.408603	1.05356	0.0502491	0.0733719	0.916526	1.05855	2.1693	1.12524	1.05699
YBR101C	FES1	Hsp70 (Ssa1p) nucleotide exchange factor, cytosolic homolog of Sil1p, which is the nucleotide exchange factor for BiP (Kar2p) in the endoplasmic reticulum		7322.55	10487.8	8800.26	7108.36	7226.96	8833.82	7420.88	4412.06	7206.64	7682.28		0.0232848	0.033373	0.0279118	0.0225035	0.0228458	0.0280173	0.0236528	0.0139822	0.0228624	0.0244066		0	0.518294	0.2652	-0.0428294	-0.0189572	0.270691	0.0192441	-0.730894	-0.0230194	0.0691884
YBR102C	EXO84	Essential protein with dual roles in spliceosome assembly and exocytosis; the exocyst complex (Sec3p, Sec5p, Sec6p, Sec8p, Sec10p, Sec15p, Exo70p, and Exo84p) mediates polarized targeting of secretory vesicles to active sites of exocytosis		9304.47	8381.36	8737.43	8687.15	9343.49	8887.26	9583.75	10473.5	9628.21	8420.55		0.029587	0.0266702	0.0277125	0.0275016	0.0295366	0.0281868	0.0305466	0.0331915	0.0305447	0.026752		0	-0.15074	-0.090715	-0.099041	0.00603756	-0.0661853	0.0426663	0.170748	0.0493436	-0.14401
YBR103W	SIF2	WD40 repeat-containing subunit of the Set3C histone deacetylase complex, which represses early/middle sporulation genes; antagonizes telomeric silencing; binds specifically to the Sir4p N-terminus		2702.91	4465.77	4444.1	2780.44	2815.4	4483.22	4653.17	4336.81	3894.89	4186.54		0.00859491	0.0142104	0.0140953	0.00880227	0.00890003	0.014219	0.0148312	0.0137438	0.0123562	0.0133006		0	0.724395	0.717378	0.0407997	0.0588264	0.730022	0.7837	0.682121	0.527069	0.631245
YBR104W	YMC2	Mitochondrial protein, putative inner membrane transporter with a role in oleate metabolism and glutamate biosynthesis; member of the mitochondrial carrier (MCF) family; has similarity with Ymc1p		1321.06	259.085	337.512	1158.51	1219.38	310.939	372.546	436.014	462.891	383.392		0.0042008	0.00082443	0.00107049	0.00366759	0.0038547	0.000986174	0.00118743	0.00138177	0.00146848	0.00121803		0	-2.3502	-1.96869	-0.189425	-0.115548	-2.08699	-1.82621	-1.59925	-1.51295	-1.7848
YBR105C	VID24	Peripheral membrane protein located at Vid (vacuole import and degradation) vesicles; regulates fructose-1,6-bisphosphatase (FBPase) targeting to the vacuole; promotes proteasome-dependent catabolite degradation of FBPase		905.527	1058.97	833.558	885.077	820.692	1168.33	788.089	568.004	771.897	869.987		0.00287946	0.00336973	0.0026438	0.00280196	0.00259437	0.00370547	0.0025119	0.00180006	0.00244878	0.00276394		0	0.225832	-0.119475	-0.0329547	-0.141917	0.367618	-0.200399	-0.672857	-0.230349	-0.0577638
YBR106W	PHO88	Probable membrane protein, involved in phosphate transport; pho88 pho86 double null mutant exhibits enhanced synthesis of repressible acid phosphatase at high inorganic phosphate concentrations		20232	9607.34	9385.75	18145.9	18059.3	10930.4	11302.7	12541.2	15939.9	11455.3		0.0643352	0.0305713	0.0297688	0.057446	0.057089	0.0346669	0.0360255	0.0397443	0.0505679	0.0363934		0	-1.07443	-1.1081	-0.156995	-0.163897	-0.888293	-0.839971	-0.689964	-0.343996	-0.820624
YBR107C	IML3	Protein with a role in kinetochore function, localizes to the outer kinetochore in a Ctf19p-dependent manner, interacts with Chl4p and Ctf19p		337.976	628.591	713.009	390.363	413.154	711.593	793.776	534.77	735.647	645.884		0.00107472	0.00200023	0.00226145	0.00123581	0.00130606	0.00225689	0.00253003	0.00169474	0.00233378	0.00205197		0	0.895201	1.077	0.207896	0.289759	1.07413	1.23181	0.661998	1.12209	0.934354
YBR108W	AIM3	Protein interacting with Rvs167p; null mutant is viable and displays elevated frequency of mitochondrial genome loss		5555.48	5333.34	6446.56	4216.33	4466.6	6016.2	6425.11	6304.08	7139.42	5872.96		0.0176657	0.0169711	0.0204465	0.013348	0.0141198	0.019081	0.020479	0.0199782	0.0226492	0.0186584		0	-0.0588723	0.214618	-0.397924	-0.314735	0.114941	0.20981	0.182374	0.361895	0.0801762
YBR109C	CMD1	Calmodulin; Ca++ binding protein that regulates Ca++ independent processes (mitosis, bud growth, actin organization, endocytosis, etc.) and Ca++ dependent processes (stress-activated pathways), targets include Nuf1p, Myo2p and calcineurin		2668.11	4104.54	6262.77	6371.75	6842.3	4409.49	6769.13	2106.3	3891.07	5877.33		0.00848425	0.013061	0.0198636	0.0201716	0.0216298	0.0139851	0.0215755	0.00667507	0.0123441	0.0186722		0	0.621402	1.23098	1.25587	1.35866	0.724794	1.34315	-0.341107	0.544349	1.13934
YBR110W	ALG1	Mannosyltransferase, involved in asparagine-linked glycosylation in the endoplasmic reticulum (ER); essential for viability, mutation is functionally complemented by human ortholog		4124.43	3195.42	5172.88	3641.69	3827.71	3887.1	4475.85	4635.7	6287.48	4951.12		0.0131152	0.0101681	0.0164068	0.0115288	0.0121001	0.0123283	0.014266	0.014691	0.0199465	0.0157297		0	-0.368189	0.326773	-0.179587	-0.107713	-0.0855005	0.117967	0.168592	0.608287	0.26356
YBR111C	YSA1	Nudix hydrolase family member with ADP-ribose pyrophosphatase activity; shown to metabolize O-acetyl-ADP-ribose to AMP and acetylated ribose 5'-phosphate		7194.21	10130.6	8053.68	7443.56	6691.06	10119.8	8445.08	6826.45	8228.08	8934.34		0.0228767	0.0322364	0.0255439	0.0235647	0.0211517	0.032096	0.0269173	0.0216337	0.0261029	0.0283843		0	0.493811	0.162812	0.0491565	-0.104601	0.492273	0.231275	-0.0757008	0.19372	0.312525
YBR111W-A	SUS1	Component of both the SAGA histone acetylase and TREX-2 complexes; interacts with RNA polymerase II; involved in mRNA export coupled transcription activation and elongation; involved in post-transcriptional tethering of active genes to the nuclear periphery and to non-nascent mRNP		390.087	225.755	264.66	375.41	376.216	232.518	227.791	261.906	268.949	268.541		0.00124043	0.000718371	0.000839422	0.00118847	0.00118929	0.000737454	0.000726047	0.000830006	0.000853217	0.000853153		0	-0.789038	-0.559656	-0.0553288	-0.0522347	-0.746454	-0.776085	-0.574747	-0.536463	-0.538654
YBR114W	RAD16	Protein that recognizes and binds damaged DNA in an ATP-dependent manner (with Rad7p) during nucleotide excision repair; subunit of Nucleotide Excision Repair Factor 4 (NEF4) and the Elongin-Cullin-Socs (ECS) ligase complex		1176.35	627.698	566.054	1202.41	1031.3	622.965	658.117	1008.86	714.699	722.24		0.00374064	0.00199739	0.00179535	0.00380657	0.00326014	0.0019758	0.00209764	0.00319718	0.00226732	0.00229455		0	-0.906175	-1.05531	0.0316115	-0.189853	-0.917094	-0.837901	-0.221591	-0.71891	-0.703767
YBR115C	LYS2	Alpha aminoadipate reductase, catalyzes the reduction of alpha-aminoadipate to alpha-aminoadipate 6-semialdehyde, which is the fifth step in biosynthesis of lysine; activation requires posttranslational phosphopantetheinylation by Lys5p		424.719	492.355	988.704	354.02	301.006	512.094	297.037	426.969	218.993	725.404		0.00135055	0.00156671	0.00313587	0.00112075	0.000951539	0.00162416	0.000946757	0.00135311	0.000694736	0.0023046		0	0.21319	1.21903	-0.262678	-0.496716	0.2699	-0.515866	0.00762268	-0.955624	0.772276
YBR117C	TKL2	Transketolase, similar to Tkl1p; catalyzes conversion of xylulose-5-phosphate and ribose-5-phosphate to sedoheptulose-7-phosphate and glyceraldehyde-3-phosphate in the pentose phosphate pathway; needed for synthesis of aromatic amino acids		2347.86	54447.8	9955.77	1836.11	2312.27	31219.7	36355.1	6977.3	7639.06	13954.9		0.0074659	0.173257	0.0315767	0.00581273	0.00730954	0.0990164	0.115876	0.0221117	0.0242343	0.0443346		0	4.53546	2.08419	-0.354694	-0.0220365	3.73304	3.95274	1.57132	1.70205	2.57135
YBR119W	MUD1	U1 snRNP A protein, homolog of human U1-A; involved in nuclear mRNA splicing		2370.28	2139.27	2197.51	2356.71	2457.12	2324.65	2541.42	2803.43	2602.91	2297.33		0.00753719	0.00680733	0.00696984	0.00746084	0.00776744	0.00737286	0.00810036	0.00888434	0.00825751	0.00729861		0	-0.147939	-0.109188	-0.00828325	0.0519108	-0.028044	0.100577	0.242136	0.135068	-0.0450994
YBR120C	CBP6	Mitochondrial protein required for translation of the COB mRNA; forms a complex with Cbp3p that binds to mt ribosomes near the polypeptide tunnel exit and promotes efficient translation of the COB mRNA; Cbp3p-Cbp6p complex also interacts with newly synthesized cytochrome b (Cobp) and Cbp4p to promote assembly of Cobp into the cytochrome bc1 complex		2021.62	4027.85	3989.82	2490.89	2616.11	4694.4	3643	5088.97	3641.22	4724.47		0.00642849	0.012817	0.0126545	0.00788562	0.00827004	0.0148888	0.0116115	0.0161274	0.0115515	0.0150096		0	0.994498	0.980812	0.301149	0.371911	1.21543	0.849615	1.33186	0.84891	1.22464
YBR122C	MRPL36	Mitochondrial ribosomal protein of the large subunit; overproduction suppresses mutations in the COX2 leader peptide-encoding region		2886.17	2316.1	2248.55	1853.74	2265.14	2653.89	2466.96	4454.71	3172.39	3405.24		0.00917765	0.00737002	0.00713172	0.00586854	0.00716055	0.00841708	0.00786303	0.0141174	0.0100641	0.0108184		0	-0.317459	-0.360161	-0.638717	-0.349556	-0.121048	-0.226422	0.626175	0.136414	0.2386
YBR123C	TFC1	One of six subunits of the RNA polymerase III transcription initiation factor complex (TFIIIC); part of the TauA globular domain of TFIIIC that binds DNA at the BoxA promoter sites of tRNA and similar genes; human homolog is TFIIIC-63		7135.21	6620.35	6115.49	7317.4	6865.36	7125.88	7001.74	6352.15	6254.85	6966.5		0.0226891	0.0210665	0.0193965	0.0231653	0.0217027	0.0226004	0.0223169	0.0201306	0.019843	0.0221325		0	-0.108048	-0.222488	0.0363752	-0.0556205	-0.0018877	-0.0272424	-0.167711	-0.189981	-0.0345219
YBR125C	PTC4	Cytoplasmic type 2C protein phosphatase (PP2C); identified as a high-copy number suppressor of cnb1 mpk1 synthetic lethality; overexpression decreases high-osmolarity induced Hog1p phosphorylation and kinase activity		3733.57	3749.6	5186.38	3668.57	4271.98	4062.87	4365.46	4826.27	4554.71	4448.15		0.0118723	0.0119315	0.0164496	0.0116139	0.0135046	0.0128858	0.0139142	0.0152949	0.0144494	0.0141317		0	0.00618092	0.474172	-0.025338	0.194349	0.121943	0.225578	0.370353	0.286803	0.25265
YBR126C	TPS1	Synthase subunit of trehalose-6-phosphate synthase/phosphatase complex, which synthesizes the storage carbohydrate trehalose; also found in a monomeric form; expression is induced by the stress response and repressed by the Ras-cAMP pathway		6264.49	32030.5	14992.8	8877.58	5605.8	26039.7	21946.8	29631.3	16039.2	16208.2		0.0199203	0.101924	0.0475527	0.0281045	0.017721	0.0825875	0.0699518	0.0939045	0.050883	0.0514934		0	2.35418	1.259	0.502969	-0.160277	2.05544	1.80874	2.24185	1.35633	1.37145
YBR126W-A	YBR126W-A	Dubious ORF unlikely to encode a protein, based on available experimental and comparative sequence data; partially overlaps the dubious ORF YBR126W-B; identified by gene-trapping, microarray analysis, and genome-wide homology searches		886.503	469.024	875.066	696.009	653.681	737.951	368.209	659.487	622.718	605.2		0.00281897	0.00149247	0.00277545	0.00220341	0.00206641	0.00234049	0.00117361	0.00208998	0.00197552	0.00192272		0	-0.918464	-0.0187337	-0.34902	-0.439539	-0.2646	-1.2676	-0.426781	-0.509547	-0.550714
YBR127C	VMA2	Subunit B of the eight-subunit V1 peripheral membrane domain of the vacuolar H+-ATPase (V-ATPase), an electrogenic proton pump found throughout the endomembrane system; contains nucleotide binding sites; also detected in the cytoplasm		31180	26036.3	21057.1	29515.7	27981.4	24081.6	22997.1	35635	21600.9	20649.6		0.0991484	0.0828496	0.0667868	0.0934403	0.0884547	0.0763772	0.0732995	0.112931	0.068527	0.0656037		0	-0.260096	-0.566314	-0.0791384	-0.156153	-0.37269	-0.439169	0.192674	-0.52953	-0.594507
YBR129C	OPY1	Protein of unknown function, overproduction blocks cell cycle arrest in the presence of mating pheromone; the authentic, non-tagged protein is detected in highly purified mitochondria in high-throughput studies		1326.5	1966.62	2012.87	1790.51	1783.57	2184	2180.84	1347.54	1919.8	1931.12		0.0042181	0.00625795	0.00638422	0.00566837	0.00563821	0.00692677	0.00695107	0.00427049	0.0060904	0.00613516		0	0.568094	0.601629	0.432746	0.427143	0.719348	0.717259	0.0227034	0.533331	0.541813
YBR130C	SHE3	Protein that acts as an adaptor between Myo4p and the She2p-mRNA complex; part of the mRNA localization machinery that restricts accumulation of certain proteins to the bud; also required for cortical ER inheritance		5640.5	3094.3	2992.44	5565.52	6088.27	3536.55	3307.92	4200.34	3637.41	3496.24		0.0179361	0.00984632	0.00949112	0.0176192	0.0192462	0.0112165	0.0105435	0.0133113	0.0115394	0.0111075		0	-0.86621	-0.914501	-0.0193066	0.110209	-0.67348	-0.769899	-0.425317	-0.632912	-0.690019
YBR131W	CCZ1	Protein involved in vacuolar assembly, essential for autophagy and the cytoplasm-to-vacuole pathway		3181.07	3095.22	2859.68	3062.63	3117.5	2844.77	3144.05	3953.24	3416.56	2807.17		0.0101154	0.00984924	0.00907004	0.00969563	0.00985503	0.00902247	0.0100211	0.0125282	0.0108387	0.00891836		0	-0.0394702	-0.153658	-0.054741	-0.0291226	-0.1612	-0.016888	0.313523	0.103032	-0.180396
YBR132C	AGP2	High affinity polyamine permease, preferentially uses spermidine over putrescine; expression is down-regulated by osmotic stress; plasma membrane carnitine transporter, also functions as a low-affinity amino acid permease		3399.12	2063.57	5763.14	2970.7	2866.35	3126.61	3586.68	3074.54	4572.09	3684.27		0.0108088	0.00656645	0.0182789	0.0094046	0.00906109	0.00991635	0.011432	0.00974352	0.0145046	0.0117049		0	-0.720019	0.761694	-0.194358	-0.245947	-0.120562	0.0774877	-0.144791	0.427693	0.116217
YBR133C	HSL7	Protein arginine N-methyltransferase that exhibits septin and Hsl1p-dependent bud neck localization and periodic Hsl1p-dependent phosphorylation; required along with Hsl1p for bud neck recruitment, phosphorylation, and degradation of Swe1p		5284.61	3056.13	2845.91	4981.72	5561.83	3581.74	3300.3	2471.82	3092.79	3272.76		0.0168044	0.00972486	0.00902637	0.0157711	0.017582	0.0113598	0.0105192	0.00783344	0.00981161	0.0103975		0	-0.790091	-0.892907	-0.0851531	0.0737626	-0.561136	-0.6792	-1.09622	-0.772888	-0.691289
YBR135W	CKS1	Cyclin-dependent protein kinase regulatory subunit and adaptor; modulates proteolysis of M-phase targets through interactions with the proteasome; role in transcriptional regulation, recruiting proteasomal subunits to target gene promoters		2909.71	1019.72	1648.86	2364.8	2578.58	1490.71	1644.11	975.215	2081.81	2186.91		0.00925251	0.00324483	0.00522969	0.00748645	0.0081514	0.00472794	0.00524033	0.00309055	0.00660436	0.0069478		0	-1.5127	-0.819406	-0.299157	-0.174299	-0.964876	-0.823569	-1.57708	-0.483037	-0.411982
YBR136W	MEC1	Genome integrity checkpoint protein and PI kinase superfamily member; signal transducer required for cell cycle arrest and transcriptional responses prompted by damaged or unreplicated DNA; monitors and participates in meiotic recombination		3325.53	5124.48	5357.36	3898.36	3957.15	5103.86	6080.7	4506.46	4853.88	5726.31		0.0105748	0.0163065	0.0169919	0.0123414	0.0125093	0.0161874	0.0193812	0.0142814	0.0153985	0.0181925		0	0.623821	0.687938	0.229283	0.250877	0.618004	0.870653	0.43841	0.545554	0.784021
YBR137W	YBR137W	Protein of unknown function; localized to the cytoplasm; binds to Replication Protein A (RPA); also interacts with Sgt2p; YBR137W is not an essential gene		1830.54	4089.21	4164.83	2414.2	1930.63	4544.35	3436.98	3836.38	2897.31	4141.16		0.00582088	0.0130122	0.0132096	0.00764284	0.0061031	0.0144129	0.0109548	0.0121579	0.00919146	0.0131564		0	1.15955	1.18599	0.399276	0.0768024	1.3118	0.908872	1.06748	0.662445	1.17777
YBR138C	YBR138C	Cytoplasmic protein of unknown function, potentially phosphorylated by Cdc28p; YBR138C is not an essential gene		230.156	66.1024	344.904	228.552	225.215	141.905	210.071	101.822	318.426	292.13		0.000731867	0.000210343	0.00109393	0.000723546	0.000711949	0.000450066	0.000669567	0.000322684	0.00101018	0.000928095		0	-1.79984	0.583583	-0.0100896	-0.0313091	-0.697687	-0.131735	-1.17656	0.468346	0.343998
YBR139W	YBR139W	Putative serine type carboxypeptidase with a role in phytochelatin synthesis; green fluorescent protein (GFP)-fusion protein localizes to the vacuole; expression induced by nitrogen limitation in a GLN3, GAT1-independent manner		3743.11	10360.9	7255.09	4135.37	3100.66	8982.39	6456.82	2887.11	4103.88	7529.38		0.0119026	0.0329692	0.023011	0.0130917	0.00980179	0.0284885	0.0205801	0.00914953	0.0130192	0.0239208		0	1.46884	0.954756	0.143779	-0.271662	1.26286	0.786586	-0.374611	0.132751	1.00829
YBR140C	IRA1	GTPase-activating protein that negatively regulates RAS by converting it from the GTP- to the GDP-bound inactive form, required for reducing cAMP levels under nutrient limiting conditions, mediates membrane association of adenylate cyclase		10231	12745.3	11293.4	10520.4	11210.1	11838.9	13768.5	10629.8	12481	16134.7		0.0325333	0.0405566	0.0358193	0.0333053	0.0354373	0.0375482	0.0438848	0.0336869	0.0395949	0.0512599		0	0.317018	0.142533	0.0402424	0.131852	0.210588	0.428424	0.0551673	0.286786	0.65722
YBR141C	YBR141C	Putative S-adenosylmethionine-dependent methyltransferase; green fluorescent protein (GFP)-fusion protein localizes to the nucleolus; YBR141C is not an essential gene		1913.31	457.801	970.619	1775.38	1737.08	653.806	852.876	460.111	1018.95	928.133		0.00608408	0.00145676	0.00307851	0.00562047	0.00549125	0.00207361	0.0027184	0.00145814	0.00323253	0.00294867		0	-2.06328	-0.979094	-0.107943	-0.139406	-1.54914	-1.16566	-2.05602	-0.908987	-1.04367
YBR142W	MAK5	Essential nucleolar protein, putative DEAD-box RNA helicase required for maintenance of M1 dsRNA virus; involved in biogenesis of large (60S) ribosomal subunits		14437.2	4907.13	6847.87	13008.5	13545.2	5708.3	6444.07	5884.44	6943.53	6559.36		0.0459085	0.0156149	0.0217194	0.0411821	0.042819	0.0181044	0.0205394	0.0186484	0.0220277	0.0208391		0	-1.55684	-1.07606	-0.150336	-0.0920093	-1.33866	-1.16375	-1.29481	-1.05605	-1.13816
YBR148W	YSW1	Protein required for normal prospore membrane formation; interacts with Gip1p, which is the meiosis-specific regulatory subunit of the Glc7p protein phosphatase; expressed specifically in spores and localizes to the prospore membrane		145.83	55.6855	78.0063	137.414	103.861	101.382	126.269	98.476	159.749	128.952		0.000463721	0.000177196	0.000247413	0.000435023	0.000328325	0.000321543	0.000402462	0.00031208	0.00050679	0.00040968		0	-1.38891	-0.902625	-0.0857585	-0.489634	-0.524486	-0.207787	-0.566443	0.131519	-0.177453
YBR149W	ARA1	NADP+ dependent arabinose dehydrogenase, involved in carbohydrate metabolism; purified as homodimer; naturally occurs with a N-terminus degradation product		7756.39	35129.3	30087.7	7540.82	6493.66	31433.7	29748.5	15588.9	20831.4	24485.8		0.0246643	0.111784	0.0954291	0.0238726	0.0205277	0.0996951	0.0948185	0.0494027	0.0660858	0.0777913		0	2.17922	1.95572	-0.0406639	-0.256353	2.01885	1.93936	1.00706	1.4253	1.65849
YBR150C	TBS1	Putative protein of unknown function; the authentic, non-tagged protein is detected in highly purified mitochondria in high-throughput studies		2568	5517.15	4734.6	2742.93	2518.98	5033.16	6300.38	4798.77	5132.82	4977.95		0.00816591	0.017556	0.0150167	0.00868353	0.00796299	0.0159632	0.0200814	0.0152078	0.0162834	0.0158149		0	1.10328	0.882597	0.0950726	-0.0278055	0.970819	1.29479	0.902019	0.999106	0.954907
YBR151W	APD1	Protein of unknown function, required for normal localization of actin patches and for normal tolerance of sodium ions and hydrogen peroxide; localizes to both cytoplasm and nucleus		4191.1	6559.28	6701.67	5159.35	5046.76	7515.27	5787.12	4866.15	6030.56	6320.03		0.0133272	0.0208722	0.0212557	0.0163334	0.0159538	0.0238354	0.0184455	0.0154213	0.0191314	0.0200787		0	0.646209	0.677192	0.29986	0.268029	0.842496	0.465517	0.215452	0.524963	0.592602
YBR152W	SPP381	mRNA splicing factor, component of U4/U6.U5 tri-snRNP; interacts genetically and physically with Prp38p		1166.17	1232.35	1443.88	1212.35	1170.77	1418.44	1479.89	1610.09	1659.84	1441.52		0.00370827	0.00392144	0.00457955	0.00383804	0.00370103	0.00449872	0.00471691	0.00510253	0.0052657	0.0045797		0	0.0796339	0.308173	0.0560281	0.00567957	0.282527	0.343712	0.465363	0.509266	0.305813
YBR153W	RIB7	Diaminohydroxyphoshoribosylaminopyrimidine deaminase; catalyzes the second step of the riboflavin biosynthesis pathway		1445.5	1804.41	1747.77	1786.5	1899.79	2151.6	1717.44	1320.43	1952.87	2572.41		0.00459651	0.00574178	0.0055434	0.00565567	0.00600561	0.00682401	0.00547406	0.00418457	0.00619531	0.00817253		0	0.319959	0.273947	0.305567	0.394271	0.573841	0.248691	-0.130561	0.434027	0.831552
YBR154C	RPB5	RNA polymerase subunit ABC27, common to RNA polymerases I, II, and III; contacts DNA and affects transactivation		8742.13	5920.53	6903.77	9259.64	10448.4	6262.49	6618.93	7649.53	7675.34	6675.85		0.0277989	0.0188396	0.0218967	0.029314	0.0330294	0.0198621	0.0210968	0.0242421	0.0243493	0.0212091		0	-0.562259	-0.3406	0.0829713	0.257225	-0.481248	-0.401387	-0.192614	-0.187754	-0.389033
YBR155W	CNS1	TPR-containing co-chaperone; binds both Hsp82p (Hsp90) and Ssa1p (Hsp70) and stimulates the ATPase activity of SSA1, ts mutants reduce Hsp82p function while over expression suppresses the phenotypes of an HSP82 ts allele and a cpr7 deletion		9350.8	4934.5	4822.84	8700.93	9530.7	5856.68	4712.57	5092.79	4907.97	5789.4		0.0297344	0.015702	0.0152966	0.0275453	0.0301284	0.018575	0.0150205	0.0161395	0.0155701	0.0183929		0	-0.922186	-0.955207	-0.10392	0.0274924	-0.675007	-0.988576	-0.876634	-0.929963	-0.691676
YBR156C	SLI15	Subunit of the conserved chromosomal passenger complex (CPC; Ipl1p-Sli15p-Bir1p-Nbl1p), which regulates kinetochore-microtubule attachments, activation of the spindle tension checkpoint, and mitotic spindle disassembly		1326.91	3502.48	1034.89	2325.57	1113.15	830.203	857.663	841.344	1227.11	1127.58		0.0042194	0.0111452	0.00328236	0.00736225	0.00351888	0.00263307	0.00273366	0.0026663	0.0038929	0.00358232		0	1.40031	-0.358593	0.809514	-0.253423	-0.676534	-0.629588	-0.657303	-0.112806	-0.234841
YBR157C	ICS2	Protein of unknown function; null mutation does not confer any obvious defects in growth, spore germination, viability, or carbohydrate utilization		309.668	2696.25	481.472	332.655	257.91	1726.67	1885.42	464.881	849.834	1179		0.000984705	0.00857969	0.00152708	0.00105311	0.000815304	0.00547631	0.00600947	0.00147325	0.00269602	0.00374568		0	3.12216	0.63673	0.103304	-0.263855	2.4792	2.60609	0.586139	1.45646	1.92877
YBR158W	AMN1	Protein required for daughter cell separation, multiple mitotic checkpoints, and chromosome stability; contains 12 degenerate leucine-rich repeat motifs; expression is induced by the Mitotic Exit Network (MEN)		266.298	56.7	76.4826	295.214	356.626	74.9613	86.1689	125.815	171.255	115.781		0.000846794	0.000180424	0.00024258	0.000934584	0.00112736	0.000237747	0.000274649	0.00039872	0.000543292	0.000367836		0	-2.23162	-1.79984	0.14872	0.42137	-1.82882	-1.6278	-1.08174	-0.636895	-1.20164
YBR159W	IFA38	Microsomal beta-keto-reductase; contains oleate response element (ORE) sequence in the promoter region; mutants exhibit reduced VLCFA synthesis, accumulate high levels of dihydrosphingosine, phytosphingosine and medium-chain ceramides		4481.41	4885.99	7292.1	4809.67	4333.02	4406.64	4353.82	4372.25	4481.84	5499.11		0.0142503	0.0155476	0.0231283	0.0152264	0.0136975	0.0139761	0.0138771	0.0138561	0.0142182	0.0174706		0	0.124698	0.702382	0.101985	-0.0485798	-0.0242737	-0.041671	-0.0355768	0.000138423	0.295245
YBR160W	CDC28	Catalytic subunit of the main cell cycle cyclin-dependent kinase (CDK); alternately associates with G1 cyclins (CLNs) and G2/M cyclins (CLBs) which direct the CDK to specific substrates		5383.09	4757.38	5536.62	5547.98	5653.14	6498.21	5397.11	5966.84	7219.8	6377.75		0.0171175	0.0151384	0.0175605	0.0175637	0.0178707	0.0206097	0.0172024	0.0189095	0.0229042	0.0202621		0	-0.178267	0.040571	0.043528	0.0706179	0.271608	0.00375255	0.148533	0.423524	0.244613
YBR161W	CSH1	Probable catalytic subunit of a mannosylinositol phosphorylceramide (MIPC) synthase, forms a complex with probable regulatory subunit Csg2p; function in sphingolipid biosynthesis is overlapping with that of Sur1p		789.2	282.306	1065.7	872.303	1182.06	545.324	677.305	841.143	896.656	657.232		0.00250956	0.000898321	0.00338008	0.00276152	0.00373672	0.00172955	0.0021588	0.00266566	0.00284456	0.00208802		0	-1.48313	0.433339	0.144438	0.58284	-0.533277	-0.220585	0.0919601	0.184164	-0.263988
YBR162C	TOS1	Covalently-bound cell wall protein of unknown function; identified as a cell cycle regulated SBF target gene; deletion mutants are highly resistant to treatment with beta-1,3-glucanase; has sequence similarity to YJL171C		3479.07	2005.41	3303.84	4375.27	4335.99	3508.69	3947.8	5650.69	4064.54	3828.37		0.011063	0.00638138	0.0104788	0.0138512	0.0137069	0.0111282	0.012583	0.0179076	0.0128944	0.0121627		0	-0.794804	-0.0745579	0.33067	0.31766	0.0122308	0.182347	0.699725	0.22439	0.138029
YBR162W-A	YSY6	Protein whose expression suppresses a secretory pathway mutation in E. coli; has similarity to the mammalian RAMP4 protein involved in secretion		1133.28	483.792	764.816	1025.45	1104.55	696.408	783.053	738.878	1211.68	1011.27		0.00360369	0.00153947	0.00242577	0.00324635	0.0034917	0.00220873	0.00249585	0.00234158	0.00384395	0.0032128		0	-1.22805	-0.56732	-0.144247	-0.0370456	-0.7025	-0.533322	-0.617096	0.0965044	-0.164336
YBR163W	EXO5	Mitochondrial 5'-3' exonuclease and sliding exonuclease, required for mitochondrial genome maintenance; distantly related to the RecB nuclease domain of bacterial RecBCD recombinases; may be regulated by the transcription factor Ace2		583.202	1516.69	1630.99	713.907	611.327	1716.02	1744.79	1026.59	1069.88	1430.97		0.00185451	0.00482623	0.00517301	0.00226008	0.00193252	0.00544253	0.00556123	0.00325336	0.0033941	0.00454618		0	1.37886	1.48368	0.29174	0.0679486	1.557	1.58099	0.815793	0.875381	1.29493
YBR164C	ARL1	Soluble GTPase with a role in regulation of membrane traffic; regulates potassium influx; G protein of the Ras superfamily, similar to ADP-ribosylation factor		2550.55	1738.01	1635.56	2242.91	2112.37	1714.43	1724.86	1568.42	1901.35	1990.75		0.00811042	0.00553049	0.0051875	0.00710057	0.00667761	0.00543749	0.00549771	0.00497048	0.00603187	0.0063246		0	-0.553372	-0.641024	-0.185437	-0.271946	-0.573079	-0.564329	-0.701496	-0.423784	-0.357496
YBR166C	TYR1	Prephenate dehydrogenase involved in tyrosine biosynthesis, expression is dependent on phenylalanine levels		5978.3	4898.89	4897.81	5840.11	6050.84	5755.15	6214.62	4996.38	5922.41	5913.15		0.0190102	0.0155887	0.0155344	0.0184885	0.0191279	0.018253	0.0198081	0.015834	0.0187883	0.018786		0	-0.28728	-0.287598	-0.0337398	0.0174001	-0.0548818	0.0559309	-0.258852	-0.0135509	-0.0158084
YBR168W	PEX32	Peroxisomal integral membrane protein, involved in negative regulation of peroxisome size; partially functionally redundant with Pex31p; genetic interactions suggest action at a step downstream of steps mediated by Pex28p and Pex29p		130.988	491.603	552.783	138.124	141.068	377.425	436.017	166.759	247.718	405.739		0.000416525	0.00156432	0.00175326	0.000437271	0.000445944	0.00119704	0.00138973	0.000528476	0.000785864	0.00128903		0	1.90806	2.07728	0.0765294	0.106956	1.52676	1.73495	0.34833	0.919264	1.63112
YBR169C	SSE2	Member of the heat shock protein 70 (HSP70) family; may be involved in protein folding; localized to the cytoplasm; highly homologous to the heat shock protein Sse1p		14629.5	44983.3	22647.1	15704.9	14055.7	28206.3	32440.7	22455.9	20232.1	22736.8		0.0465199	0.143141	0.0718298	0.0497183	0.0444328	0.0894591	0.103399	0.0711649	0.0641846	0.0722347		0	1.62051	0.630446	0.102334	-0.0577252	0.947137	1.14892	0.618214	0.467766	0.636149
YBR170C	NPL4	Ubiquitin-binding protein involved in protein degradation; Cdc48p-Npl4p-Ufd1p complex participates in ER-associated degradation (ERAD) while Cdc48p-Npl4p-Vms1p complex participates in mitochondria-associated degradation (MAD)		7377.96	9117.23	9580.39	7230.65	7561.54	9387.48	9880.73	8324.28	8941.71	8817.49		0.023461	0.0290118	0.0303861	0.0228907	0.0239035	0.0297733	0.0314932	0.0263805	0.0283668	0.0280131		0	0.305374	0.376862	-0.0290966	0.0354581	0.347516	0.421396	0.174104	0.277329	0.257146
YBR171W	SEC66	Non-essential subunit of Sec63 complex (Sec63p, Sec62p, Sec66p and Sec72p); with Sec61 complex, Kar2p/BiP and Lhs1p forms a channel competent for SRP-dependent and post-translational SRP-independent protein targeting and import into the ER		3790.62	1701.86	2148.57	3537.08	3388.07	1917.7	2274.5	1808.44	2585.89	2317.15		0.0120537	0.00541546	0.00681462	0.0111976	0.0107104	0.00608218	0.0072496	0.00573112	0.00820351	0.00736157		0	-1.15532	-0.819057	-0.099875	-0.16197	-0.983057	-0.736884	-1.06769	-0.551773	-0.710082
YBR172C	SMY2	Protein of unknown function involved in COPII vesicle formation; interacts with the Sec23p/Sec24p subcomplex; overexpression suppresses the temperature sensitivity of a myo2 mutant; has similarity to S. pombe Mpd2		8198.26	6621.19	6841.69	7929.3	8942.15	6969.61	8288.9	6147.13	10809	9310.17		0.0260694	0.0210692	0.0216998	0.0251025	0.0282679	0.0221048	0.0264195	0.0194809	0.0342906	0.0295784		0	-0.308227	-0.260965	-0.0481242	0.125304	-0.23424	0.0158629	-0.415405	0.398843	0.18349
YBR173C	UMP1	Short-lived chaperone required for correct maturation of the 20S proteasome; may inhibit premature dimerization of proteasome half-mers; degraded by proteasome upon completion of its assembly		258.48	181.244	295.829	367.547	455.756	241.038	406.886	251.671	440.627	321.277		0.000821933	0.000576733	0.000938281	0.00116357	0.00144073	0.000764476	0.00129688	0.00079757	0.00139785	0.0010207		0	-0.512119	0.194711	0.507876	0.818209	-0.100792	0.654572	-0.0385137	0.769505	0.313765
YBR175W	SWD3	Essential subunit of the COMPASS (Set1C) complex, which methylates histone H3 on lysine 4 and is required in transcriptional silencing near telomeres; WD40 beta propeller superfamily member and ortholog of mammalian WDR5		2717.18	2024.09	1924.28	2848.76	2824.12	2085.71	2052.32	2586.34	2257.66	2157.47		0.00864029	0.00644082	0.00610324	0.00901856	0.0089276	0.00661504	0.00654143	0.00819636	0.00716223	0.00685427		0	-0.424837	-0.497791	0.0682239	0.0556913	-0.381572	-0.404854	-0.0711982	-0.267282	-0.33277
YBR176W	ECM31	Ketopantoate hydroxymethyltransferase, required for pantothenic acid biosynthesis, converts 2-oxoisovalerate into 2-dehydropantoate		2281.47	2524.98	3484.26	2410.59	2556.97	3148.31	3212.56	7111.74	3229.48	3459.9		0.00725478	0.00803469	0.011051	0.00763141	0.00808308	0.00998518	0.0102395	0.0225378	0.0102452	0.0109921		0	0.146308	0.610889	0.0794226	0.164472	0.464614	0.49376	1.64024	0.501338	0.600767
YBR177C	EHT1	Acyl-coenzymeA:ethanol O-acyltransferase that plays a minor role in medium-chain fatty acid ethyl ester biosynthesis; possesses short-chain esterase activity; localizes to lipid particles and the mitochondrial outer membrane		10093.8	5048.93	20776.3	10974.4	10096.3	8740.63	6010.6	14386.5	8556.96	13993.5		0.032097	0.0160661	0.0658962	0.0347426	0.0319164	0.0277218	0.0191578	0.0455922	0.0271462	0.0444573		0	-0.99942	1.04147	0.120673	0.000357278	-0.20766	-0.747888	0.511246	-0.238299	0.471287
YBR179C	FZO1	Mitofusin; integral membrane protein involved in mitochondrial outer membrane tethering and fusion; role in mitochondrial genome maintenance; efficient tethering and degradation of Fzo1p requires an intact N-terminal GTPase domain; targeted for destruction by the ubiquitin ligase SCF-Mdm30p and the cytosolic ubiquitin-proteasome system		8414.89	7371.66	7873	8650.8	9258.07	7229.31	9560.57	7368.3	10460.4	11046.3		0.0267583	0.0234572	0.0249708	0.0273866	0.0292666	0.0229285	0.0304728	0.0233509	0.0331847	0.035094		0	-0.190955	-0.0960309	0.0398891	0.137767	-0.219086	0.184152	-0.191613	0.313922	0.392547
YBR185C	MBA1	Membrane-associated mitochondrial ribosome receptor; forms a complex with Mdm38p that may facilitate recruitment of mRNA-specific translational activators to ribosomes; possible role in protein export from the matrix to inner membrane		1412.99	3495.32	5407.39	1585.02	1653.82	3913.53	4586.04	9930.6	4991.71	6350.38		0.00449313	0.0111224	0.0171506	0.00501783	0.00522805	0.0124121	0.0146173	0.031471	0.0158358	0.0201751		0	1.30667	1.93618	0.16575	0.227051	1.46972	1.6985	2.81313	1.82078	2.16809
YBR187W	GDT1	Putative protein of unknown function; expression is reduced in a gcr1 null mutant; GFP-fusion protein localizes to the vacuole; expression pattern and physical interactions suggest a possible role in ribosome biogenesis		2439.31	942.102	1201.11	2339.58	1844.23	1000.41	1073.1	922.585	955.178	1589.82		0.00775669	0.00299785	0.00380956	0.00740661	0.00582997	0.0031729	0.00342033	0.00292376	0.00303022	0.00505085		0	-1.37252	-1.0221	-0.0602236	-0.403455	-1.28588	-1.18469	-1.40272	-1.35263	-0.61761
YBR188C	NTC20	Member of the NineTeen Complex (NTC) that contains Prp19p and stabilizes U6 snRNA in catalytic forms of the spliceosome containing U2, U5, and U6 snRNAs		574.742	344.619	387.916	442.036	464.521	391.313	325.224	284.099	428.968	398.803		0.00182761	0.00109661	0.00123035	0.00139939	0.00146844	0.00124109	0.0010366	0.000900337	0.00136086	0.00126699		0	-0.737912	-0.56717	-0.378751	-0.307171	-0.554591	-0.821481	-1.01652	-0.422044	-0.527238
YBR192W	RIM2	Mitochondrial pyrimidine nucleotide transporter; imports pyrimidine nucleoside triphosphates and exports pyrimidine nucleoside monophosphates; member of the mitochondrial carrier family		1772.67	2441.7	2547.78	1816.04	2318.71	2429.76	2945.03	2735.38	2686.51	2605.06		0.00563686	0.00776969	0.00808079	0.00574919	0.0073299	0.00770623	0.0093868	0.00866869	0.00852272	0.00827626		0	0.461962	0.523317	0.034872	0.387398	0.45489	0.732358	0.625817	0.599809	0.555393
YBR193C	MED8	Subunit of the RNA polymerase II mediator complex; associates with core polymerase subunits to form the RNA polymerase II holoenzyme; essential for transcriptional regulation		1455.11	1515.64	1530.61	1480.3	1616.24	1839.6	1609.83	2454.73	1769.94	1706.95		0.00462706	0.00482289	0.00485463	0.00468631	0.00510925	0.00583447	0.00513107	0.00777928	0.00561498	0.00542297		0	0.0587989	0.0729785	0.0247614	0.151513	0.338264	0.14578	0.754436	0.282572	0.230293
YBR194W	AIM4	Protein proposed to be associated with the nuclear pore complex; null mutant is viable, displays elevated frequency of mitochondrial genome loss and is sensitive to freeze-thaw stress		784.878	693.963	734.717	750.283	741.104	731.171	765.555	638.563	893.173	795.459		0.00249581	0.00220825	0.0023303	0.00237523	0.00234277	0.00231898	0.00244008	0.00202367	0.00283351	0.00252717		0	-0.17761	-0.0952798	-0.0650336	-0.0827924	-0.10226	-0.0359624	-0.297639	0.186471	0.0193192
YBR195C	MSI1	Subunit of chromatin assembly factor I (CAF-1), negative regulator of the RAS/cAMP pathway via sequestration of Npr1p kinase; localizes to the nucleus and cytoplasm; homologous to human retinoblastoma binding proteins RbAp48 and RbAp46		2603.76	1986.87	2112.31	2616.15	2646.72	2177.49	2375.25	2384.73	2352.18	2190.72		0.00827962	0.00632238	0.00669961	0.00828217	0.0083668	0.00690613	0.00757072	0.00755744	0.00746209	0.00695991		0	-0.390099	-0.301775	0.00684879	0.0236091	-0.25793	-0.132517	-0.126771	-0.146598	-0.249191
YBR197C	YBR197C	Putative protein of unknown function; green fluorescent protein (GFP)-fusion protein localizes to the cytoplasm and nucleus; YBR197C is not an essential gene		1730.23	885.84	993.088	1591.46	1540.55	1101.79	967.77	852.815	1298.61	1354.66		0.00550191	0.00281882	0.00314978	0.00503822	0.00486998	0.00349444	0.00308461	0.00270265	0.00411973	0.00430375		0	-0.965846	-0.80097	-0.120613	-0.167518	-0.651115	-0.838228	-1.02066	-0.413996	-0.353033
YBR198C	TAF5	Subunit (90 kDa) of TFIID and SAGA complexes, involved in RNA polymerase II transcription initiation and in chromatin modification		10113.7	9549.85	9369.56	10762.1	11350.4	10834.4	9864.27	11128.4	10065	9900.24		0.0321603	0.0303884	0.0297174	0.0340705	0.0358808	0.0343624	0.0314407	0.035267	0.0319303	0.031453		0	-0.0827609	-0.110258	0.0896487	0.166432	0.0993084	-0.0360267	0.137935	-0.00696372	-0.0307755
YBR199W	KTR4	Putative mannosyltransferase involved in protein glycosylation; member of the KRE2/MNT1 mannosyltransferase family		12428.8	7539.27	11389.7	12917.7	11105.2	8633.03	8323.28	5864.4	9805.17	10934.4		0.039522	0.0239906	0.0361247	0.0408947	0.0351057	0.0273805	0.0265291	0.0185849	0.031106	0.0347385		0	-0.72119	-0.125957	0.0556622	-0.162452	-0.525748	-0.578463	-1.08363	-0.342072	-0.184813
YBR200W	BEM1	Protein containing SH3-domains, involved in establishing cell polarity and morphogenesis; functions as a scaffold protein for complexes that include Cdc24p, Ste5p, Ste20p, and Rsr1p		4863.36	5568.56	6252.84	4576.11	4614.39	5803.01	6873.46	10157.2	6428.13	6715.42		0.0154649	0.0177196	0.0198321	0.014487	0.014587	0.0184048	0.021908	0.0321892	0.0203927	0.0213349		0	0.195351	0.362558	-0.0878317	-0.0758134	0.254848	0.499083	1.06248	0.402446	0.465524
YBR201W	DER1	Endoplasmic reticulum membrane protein, required for ER-associated protein degradation of misfolded or unassembled proteins; N- and C- termini protrude into the cytoplasm, has similarity to Dfm1p		130.744	217.546	192.179	167.637	149.999	256.468	265.523	153.546	191.564	274.212		0.000415749	0.000692249	0.000609534	0.000530703	0.000474176	0.000813414	0.000846311	0.000486602	0.00060772	0.00087117		0	0.734576	0.555706	0.358596	0.198208	0.972034	1.02209	0.231926	0.551082	1.06855
YBR202W	MCM7	Component of the heterohexameric MCM2-7 complex, which primes origins of DNA replication in G1 and becomes an active ATP-dependent helicase that promotes DNA melting and elongation in S-phase; forms an Mcm4p-6p-7p subcomplex		6318.09	4354.8	5464.76	6826.81	6783.55	6912.6	5562.67	3066.27	6234.76	8177.55		0.0200907	0.0138573	0.0173326	0.0216122	0.0214441	0.021924	0.0177301	0.00971731	0.0197792	0.02598		0	-0.536882	-0.20933	0.111723	0.102552	0.12974	-0.183711	-1.043	-0.0191545	0.37218
YBR203W	COS111	Protein required for resistance to the antifungal drug ciclopirox olamine; not related to the subtelomerically-encoded COS family; the authentic, non-tagged protein is detected in highly purified mitochondria in high-throughput studies		1224.47	775.181	970.563	1146.75	1162.86	839.191	1087.63	1369.12	1374.35	982.808		0.00389366	0.00246669	0.00307833	0.00363036	0.00367603	0.00266158	0.00346664	0.00433887	0.00436001	0.00312238		0	-0.659552	-0.335264	-0.0946065	-0.07448	-0.545086	-0.17097	0.161091	0.166592	-0.317176
YBR204C	LDH1	Serine hydrolase; exhibits active esterase plus weak triacylglycerol lipase activities; proposed role in lipid homeostasis, regulating phospholipid and non-polar lipid levels and required for mobilization of LD-stored lipids; localizes to the lipid droplet (LD) surface; contains a classical serine containing catalytic triad (GxSxG motif)		1504.56	2676.82	2863.57	1517.81	1458.67	2871.4	3068.48	3180.17	2648.49	3179.14		0.00478431	0.00851786	0.00908238	0.00480506	0.00461114	0.00910693	0.00978028	0.0100783	0.0084021	0.0101001		0	0.831178	0.928473	0.0126496	-0.0446881	0.932413	1.02818	1.07976	0.815828	1.07929
YBR205W	KTR3	Putative alpha-1,2-mannosyltransferase involved in O- and N-linked protein glycosylation; member of the KRE2/MNT1 mannosyltransferase family; Svp26p mediates uptake of Ktr3p into COPII vesicles		9865.87	7966.56	10077.4	9577.61	9658.52	9791.5	10638.8	7753.25	11272.3	10743.6		0.0313722	0.0253502	0.0319625	0.0303207	0.0305325	0.0310547	0.0339094	0.0245708	0.0357604	0.0341324		0	-0.308489	0.0306053	-0.0427806	-0.0306441	-0.0109164	0.108817	-0.347645	0.192264	0.122959
YBR207W	FTH1	Putative high affinity iron transporter involved in transport of intravacuolar stores of iron; forms complex with Fet5p; expression is regulated by iron; proposed to play indirect role in endocytosis		1416.84	1350.1	1962.83	1450.54	1405.12	1487.54	2217.66	3131.37	2855.03	2039.07		0.00450537	0.00429613	0.00622551	0.0045921	0.00444186	0.00471788	0.00706843	0.00992362	0.00905733	0.00647811		0	-0.0696106	0.470258	0.0339132	-0.0119835	0.0702516	0.646361	1.14412	1.01083	0.525234
YBR208C	DUR1,2	Urea amidolyase, contains both urea carboxylase and allophanate hydrolase activities, degrades urea to CO2 and NH3; expression sensitive to nitrogen catabolite repression and induced by allophanate, an intermediate in allantoin degradation		9156.31	3727.54	3021.59	8281.91	4901.47	2845.01	9239.36	1958.86	3556.18	4486.53		0.0291159	0.0118613	0.00958357	0.0262187	0.0154945	0.00902323	0.0294489	0.00620782	0.0112817	0.0142537		0	-1.29654	-1.59946	-0.144803	-0.901552	-1.68633	0.0130266	-2.22475	-1.36444	-1.02917
YBR210W	ERV15	Protein involved in export of proteins from the endoplasmic reticulum, has similarity to Erv14p		438.84	344.896	429.395	396.536	363.329	393.198	404.429	472.413	517.18	432.012		0.00139546	0.00109749	0.00136191	0.00125535	0.00114855	0.00124707	0.00128905	0.00149712	0.00164071	0.0013725		0	-0.347534	-0.0313896	-0.146243	-0.272419	-0.158439	-0.117809	0.106354	0.236971	-0.0226236
YBR211C	AME1	Essential kinetochore protein associated with microtubules and spindle pole bodies; component of the kinetochore sub-complex COMA (Ctf19p, Okp1p, Mcm21p, Ame1p); involved in spindle checkpoint maintenance		1828.85	1603.13	1630.17	1667.68	1708.06	1858.98	1793.97	1973.57	1770.47	1625.45		0.00581551	0.00510129	0.00517041	0.00527952	0.00539951	0.00589594	0.00571799	0.00625444	0.00561666	0.00516405		0	-0.190045	-0.165914	-0.133094	-0.0985781	0.0235745	-0.027781	0.109871	-0.0468044	-0.170098
YBR212W	NGR1	RNA binding protein that negatively regulates growth rate; interacts with the 3' UTR of the mitochondrial porin (POR1) mRNA and enhances its degradation; overexpression impairs mitochondrial function; expressed in stationary phase		2360.81	7122.78	5018.34	2365.18	2195.16	5451.71	5128.49	3486.39	4689.32	4512.09		0.00750707	0.0226653	0.0159167	0.00748765	0.00693933	0.0172906	0.0163462	0.0110487	0.0148765	0.0143349		0	1.59316	1.08793	0.00266805	-0.104956	1.20743	1.11925	0.562452	0.990097	0.934514
YBR213W	MET8	Bifunctional dehydrogenase and ferrochelatase, involved in the biosynthesis of siroheme, a prosthetic group used by sulfite reductase; required for sulfate assimilation and methionine biosynthesis		1888.14	1194.25	1452.9	1892.35	2345.73	1185.76	1162.01	1504.95	1975.89	1919.08		0.00600404	0.0038002	0.00460816	0.00599077	0.00741531	0.00376076	0.00370372	0.00476933	0.00626834	0.00609691		0	-0.660861	-0.37803	0.00321321	0.313071	-0.671154	-0.700343	-0.32725	0.0655369	0.0234491
YBR214W	SDS24	One of two S. cerevisiae homologs (Sds23p and Sds24p) of the S. pombe Sds23 protein, which is implicated in APC/cyclosome regulation; involved in cell separation during budding; may play an indirect role in fluid-phase endocytosis		1595.83	8283.94	6206.58	1806.9	1489.5	8567.94	6644.61	5772.83	4935.93	5777.71		0.00507454	0.0263602	0.0196854	0.00572026	0.0047086	0.0271741	0.0211786	0.0182947	0.0156588	0.0183558		0	2.37601	1.95949	0.17921	-0.0994788	2.42464	2.05788	1.85497	1.62901	1.85619
YBR215W	HPC2	Subunit of the HIR complex, a nucleosome assembly complex involved in regulation of histone gene transcription; mutants display synthetic defects with subunits of FACT, a complex that allows passage of RNA Pol II through nucleosomes		3732.9	3097.19	2906.31	3657.52	3497.57	3215.28	3305.56	3246.32	3721.68	3504.52		0.0118701	0.00985551	0.00921794	0.0115789	0.0110565	0.0101976	0.0105359	0.0102879	0.0118067	0.0111338		0	-0.269337	-0.361108	-0.0294311	-0.0939439	-0.215352	-0.175402	-0.201492	-0.00434285	-0.09108
YBR216C	YBP1	Protein required for oxidation of specific cysteine residues of the transcription factor Yap1p, resulting in the nuclear localization of Yap1p in response to stress		4707.49	6989.21	4938.65	5056.2	4992.72	6497.02	7397.98	5229.18	5796.8	5747.27		0.0149692	0.0222402	0.0156639	0.0160068	0.015783	0.0206059	0.0235799	0.0165718	0.0183898	0.018259		0	0.570171	0.0691587	0.103096	0.084868	0.46482	0.652173	0.151627	0.300299	0.287919
YBR217W	ATG12	Conserved ubiquitin-like modifier involved in autophagy and the Cvt pathway; conjugated to Atg5p to form a complex involved in Atg8p lipidation; Atg12p-Atg5p also forms a complex with Atg16p that is required for autophagosome formation		144.069	289.48	175.012	146.926	155.839	283.407	351.213	334.423	384.388	269.734		0.000458121	0.000921149	0.000555085	0.000465136	0.000492638	0.000898854	0.00111943	0.00105982	0.00121944	0.000856943		0	1.0067	0.280694	0.0283298	0.113296	0.976115	1.28559	1.21491	1.4158	0.904777
YBR220C	YBR220C	Putative protein of unknown function; YBR220C is not an essential gene		1133.45	952.557	1352.19	1126.64	1088.81	1173.01	1223.79	901.858	1282.67	1533.05		0.00360423	0.00303111	0.00428874	0.0035667	0.00344194	0.00372032	0.00390063	0.00285808	0.00406916	0.00487049		0	-0.250843	0.254577	-0.00869415	-0.0579685	0.0494946	0.110635	-0.329749	0.178429	0.435684
YBR222C	PCS60	Peroxisomal protein that binds AMP and mRNA, localizes to both the peroxisomal peripheral membrane and matrix, expression is highly inducible by oleic acid, similar to E. coli long chain acyl-CoA synthetase		5583.17	11855.1	26101.9	5688.13	5035.69	14527.3	19367.5	22459.1	28590	15658.7		0.0177538	0.0377239	0.0827874	0.0180074	0.0159188	0.0460748	0.0617307	0.0711751	0.0906993	0.0497476		0	1.08635	2.225	0.02687	-0.148895	1.37961	1.79448	2.00814	2.35635	1.48781
YBR223C	TDP1	Tyrosyl-DNA Phosphodiesterase I, hydrolyzes 3' and 5'-phosphotyrosyl bonds, involved in the repair of DNA lesions created by topoisomerase I and topoisomerase II; mutations in human homolog result in the neurodegenerative disease SCANI		908.326	1481.6	1838.21	941.812	902.842	1795.13	1606.86	1674.64	1557.59	1731.76		0.00288836	0.00471457	0.00583025	0.00298157	0.00285406	0.00569343	0.0051216	0.0053071	0.00494132	0.00550179		0	0.705874	1.01702	0.0522289	-0.00873664	0.982806	0.822962	0.882569	0.778033	0.930957
YBR225W	YBR225W	Putative protein of unknown function; non-essential gene identified in a screen for mutants affected in mannosylphophorylation of cell wall components		3361.44	8120.65	7694.35	3451.6	3592.56	7834.99	8953.92	8742.33	7326.09	6669.37		0.010689	0.0258406	0.0244042	0.010927	0.0113568	0.0248495	0.0285392	0.0277053	0.0232414	0.0211886		0	1.27252	1.19472	0.0381859	0.0959329	1.22085	1.41344	1.37894	1.12396	0.988471
YBR227C	MCX1	Mitochondrial matrix protein; putative ATP-binding chaperone with non-proteolytic function; similar to bacterial ClpX proteins		8768.88	7789.17	8076.41	8289.1	9044.99	7883.41	8403.06	11335.6	8391.77	7933.22		0.0278839	0.0247858	0.0256159	0.0262415	0.028593	0.025003	0.0267834	0.0359236	0.0266222	0.0252038		0	-0.170923	-0.118678	-0.0811771	0.0447263	-0.153573	-0.0614778	0.370396	-0.0634174	-0.144486
YBR228W	SLX1	Subunit of a complex, with Slx4p, that hydrolyzes 5' branches from duplex DNA in response to stalled or converging replication forks; function overlaps with that of Sgs1p-Top3p		159.047	120.683	106.516	221.146	148.213	178.211	141.601	57.7673	112.462	160.475		0.000505749	0.000384023	0.000337837	0.000700101	0.00046853	0.000565214	0.00045133	0.00018307	0.000356776	0.000509828		0	-0.398231	-0.578383	0.475546	-0.101781	0.164133	-0.167622	-1.46113	-0.500016	0.0128954
YBR229C	ROT2	Glucosidase II catalytic subunit required for normal cell wall synthesis; mutations in rot2 suppress tor2 mutations, and are synthetically lethal with rot1 mutations		9735.34	10353.4	11297.8	10079.1	9379.61	11598.8	10961.2	15106.8	9383.22	11907.5		0.0309571	0.0329454	0.0358332	0.0319083	0.0296508	0.0367867	0.034937	0.0478749	0.0297674	0.0378301		0	0.0888013	0.214739	0.0500636	-0.0537034	0.252672	0.171102	0.633895	-0.0531483	0.290567
YBR230C	OM14	Integral mitochondrial outer membrane protein; abundance is decreased in cells grown in glucose relative to other carbon sources; appears to contain 3 alpha-helical transmembrane segments; ORF encodes a 97-basepair intron		590.741	2108.74	2314.42	433.749	485.535	2378.31	2478.46	2544.54	2045.71	1417.13		0.00187848	0.00671018	0.00734064	0.00137316	0.00153487	0.00754305	0.00789969	0.0080639	0.00648984	0.00450221		0	1.83578	1.97005	-0.445665	-0.28295	2.00934	2.06885	2.10681	1.792	1.26237
YBR230W-A	YBR230W-A	Putative protein of unknown function		355.862	501.121	478.794	277.639	288.633	466.149	656.603	808.405	1004.08	693.571		0.0011316	0.00159461	0.00151859	0.000878945	0.000912425	0.00147844	0.00209281	0.00256191	0.00318536	0.00220347		0	0.493841	0.428087	-0.358108	-0.302082	0.389473	0.883703	1.18376	1.49648	0.962726
YBR231C	SWC5	Protein of unknown function, component of the SWR1 complex, which exchanges histone variant H2AZ (Htz1p) for chromatin-bound histone H2A		3054.01	2106.06	2623.31	2900.31	2906.27	2650.35	2716.95	4215.81	2959.79	2779.97		0.00971136	0.00670166	0.00832035	0.00918176	0.00918729	0.00840585	0.00865983	0.0133603	0.00938968	0.00883195		0	-0.536158	-0.219316	-0.0744977	-0.071536	-0.204522	-0.168717	0.465105	-0.04521	-0.135635
YBR233W	PBP2	RNA binding protein with similarity to mammalian heterogeneous nuclear RNP K protein, involved in the regulation of telomere position effect and telomere length		1675.03	1013.96	1842.33	2105.42	2161.12	1947.18	1709.55	1841.97	2144.18	2789.88		0.00532638	0.0032265	0.00584332	0.00666531	0.00683172	0.00617568	0.00544891	0.00583738	0.00680222	0.00886343		0	-0.724186	0.137345	0.329921	0.367592	0.217199	0.0294297	0.137063	0.356239	0.736016
YBR234C	ARC40	Subunit of the ARP2/3 complex, which is required for the motility and integrity of cortical actin patches		4155.55	6592.83	5682.84	4791.11	4713.12	6825.27	6496.91	7421.5	5931.58	6634.9		0.0132141	0.0209789	0.0180243	0.0151676	0.0148991	0.021647	0.0207078	0.0235195	0.0188174	0.021079		0	0.665858	0.451573	0.205321	0.181643	0.715847	0.644714	0.836671	0.513377	0.675035
YBR235W	YBR235W	Putative ion transporter, similar to mammalian electroneutral Na(+)-(K+)-C1- cotransporter family; YBR235W is not an essential gene		7416.28	4132.03	5077.23	6717.14	6541.37	4273.44	5357	4230.12	4961.56	5035.83		0.0235828	0.0131485	0.0161034	0.021265	0.0206785	0.0135536	0.0170746	0.0134057	0.0157401	0.0159988		0	-0.843845	-0.546654	-0.142849	-0.181103	-0.795298	-0.46927	-0.809997	-0.579902	-0.558466
YBR236C	ABD1	Methyltransferase, catalyzes the transfer of a methyl group from S-adenosylmethionine to the GpppN terminus of capped mRNA		5359.12	4179.61	4679.51	4884.91	5287.62	5080.85	4941.05	4452.61	5492.52	4928.27		0.0170413	0.0132999	0.014842	0.0154646	0.0167152	0.0161144	0.0157488	0.0141108	0.0174245	0.0156571		0	-0.358628	-0.195639	-0.133664	-0.0193776	-0.0769262	-0.117178	-0.267345	0.0354721	-0.120915
YBR237W	PRP5	RNA helicase in the DEAD-box family, necessary for prespliceosome formation, bridges U1 and U2 snRNPs and enables stable U2 snRNP association with intron RNA		4209.65	6055.38	6112.21	4230.3	3934.51	6420.01	5219.25	7980	4674.12	6412.59		0.0133862	0.0192687	0.0193861	0.0133922	0.0124378	0.0203617	0.0166355	0.0252894	0.0148282	0.0203728		0	0.524517	0.537994	0.00705969	-0.0975163	0.608875	0.310142	0.922688	0.150994	0.607207
YBR238C	YBR238C	Mitochondrial membrane protein with similarity to Rmd9p; not required for respiratory growth but causes a synthetic respiratory defect in combination with rmd9 mutations; transcriptionally up-regulated by TOR; deletion increases life span		3526.75	1115.76	950.325	3206.17	3572.64	769.94	1183.34	1119.86	1374.3	1120.06		0.0112146	0.00355044	0.00301415	0.01015	0.0112938	0.00244194	0.0037717	0.00354895	0.00435985	0.00355842		0	-1.66031	-1.89185	-0.137488	0.0186512	-2.19552	-1.57547	-1.65502	-1.35964	-1.65476
YBR239C	ERT1	Transcriptional regulator of nonfermentable carbon utilization; GFP-fusion protein localizes to cytoplasm, nucleus; null mutation affects periodicity of transcriptional and metabolic oscillation; plays role in restricting Ty1 transposition		1304.57	842.168	869.441	1635.91	1312.51	1088.35	909.413	1794.56	1732.99	1198.96		0.00414837	0.00267985	0.00275761	0.00517894	0.0041491	0.00345181	0.00289861	0.00568714	0.00549776	0.00380909		0	-0.631394	-0.585414	0.326519	0.00875406	-0.261432	-0.520567	0.460056	0.409689	-0.121791
YBR241C	YBR241C	Putative transporter, member of the sugar porter family; green fluorescent protein (GFP)-fusion protein localizes to the vacuolar membrane; YBR241C is not an essential gene		433.373	2262.01	1268.17	373.563	376.255	1637.43	1676.54	932.544	914.593	1333.24		0.00137807	0.0071979	0.00402225	0.00118262	0.00118942	0.00519327	0.0053437	0.00295532	0.00290147	0.0042357		0	2.38392	1.54907	-0.214258	-0.203899	1.91775	1.95181	1.10556	1.07752	1.62126
YBR242W	YBR242W	Putative protein of unknown function; green fluorescent protein (GFP)-fusion protein localizes to the cytoplasm and nucleus; YBR242W is not an essential gene		2422.98	275.978	542.841	2405.46	2666.32	424.368	591.745	438.221	1068.96	1158.34		0.00770477	0.000878185	0.00172173	0.00761517	0.00842876	0.00134593	0.00188609	0.00138877	0.00339118	0.00368004		0	-3.13416	-2.15818	-0.0104697	0.138067	-2.51339	-2.03373	-2.46705	-1.18057	-1.06472
YBR243C	ALG7	UDP-N-acetyl-glucosamine-1-P transferase, transfers Glc-Nac-P from UDP-GlcNac to Dol-P in the ER in the first step of the dolichol pathway of protein asparagine-linked glycosylation; inhibited by tunicamycin		306.148	268.928	385.257	374.661	368.313	396.156	405.657	311.189	429.236	491.664		0.000973512	0.000855751	0.00122192	0.0011861	0.00116431	0.00125645	0.00129297	0.000986188	0.00136171	0.00156201		0	-0.187009	0.331592	0.291357	0.266703	0.371839	0.406031	0.0235618	0.487542	0.683443
YBR244W	GPX2	Phospholipid hydroperoxide glutathione peroxidase induced by glucose starvation that protects cells from phospholipid hydroperoxides and nonphospholipid peroxides during oxidative stress		4498.15	3235.22	4225.76	5199.91	4557.94	2850.98	2214.98	2230.47	2097.84	3262.23		0.0143035	0.0102947	0.0134028	0.0164618	0.0144085	0.00904217	0.00705989	0.00706858	0.00665521	0.0103641		0	-0.475468	-0.0901209	0.209155	0.0190502	-0.657874	-1.02204	-1.01198	-1.10043	-0.463473
YBR245C	ISW1	Member of the imitation-switch (ISWI) class of ATP-dependent chromatin remodeling complexes; ATPase that forms a complex with Ioc2p and Ioc4p to regulate transcription elongation, and a complex with Ioc3p to repress transcription initiation		23073.4	13140.8	13516.9	21725.7	21711.6	15129.1	15107.6	17109.5	14985.5	16686.3		0.0733705	0.0418151	0.0428715	0.0687789	0.0686346	0.0479834	0.048153	0.0542217	0.0475402	0.0530123		0	-0.812178	-0.771466	-0.0868279	-0.0877646	-0.608904	-0.610956	-0.431433	-0.622663	-0.467567
YBR247C	ENP1	Protein associated with U3 and U14 snoRNAs, required for pre-rRNA processing and 40S ribosomal subunit synthesis; localized in the nucleus and concentrated in the nucleolus		10335.4	3499.12	4337.07	9344	10203.8	3750.31	4420.41	3079.01	5001.02	4619.99		0.0328653	0.0111345	0.0137559	0.0295811	0.0322562	0.0118945	0.0140893	0.00975768	0.0158653	0.0146777		0	-1.56253	-1.2528	-0.145482	-0.0184877	-1.46251	-1.22534	-1.74706	-1.0473	-1.16163
YBR248C	HIS7	Imidazole glycerol phosphate synthase (glutamine amidotransferase:cyclase), catalyzes the fifth and sixth steps of histidine biosynthesis and also produces 5-aminoimidazole-4-carboxamide ribotide (AICAR), a purine precursor		16996	15053.5	18339.9	17599.3	17201.1	17379.7	18327.4	10360.6	19499.5	17625.7		0.0540451	0.0479015	0.0581686	0.0557156	0.054376	0.0551214	0.0584156	0.0328338	0.0618605	0.0559968		0	-0.175096	0.109791	0.0503228	0.0173056	0.0322079	0.108807	-0.714088	0.198242	0.0524853
YBR249C	ARO4	3-deoxy-D-arabino-heptulosonate-7-phosphate (DAHP) synthase, catalyzes the first step in aromatic amino acid biosynthesis and is feedback-inhibited by tyrosine or high concentrations of phenylalanine or tryptophan		18616.7	15043	19148.6	18358.2	18393.7	18337.2	20399.4	12311.8	23410.3	23529		0.0591987	0.0478681	0.0607336	0.0581181	0.0581461	0.0581583	0.0650197	0.0390173	0.0742671	0.0747515		0	-0.307505	0.0406416	-0.0201728	-0.0173856	-0.021824	0.131929	-0.596556	0.330546	0.337843
YBR252W	DUT1	deoxyuridine triphosphate diphosphatase (dUTPase); catalyzes hydrolysis of dUTP to dUMP and PPi, thereby preventing incorporation of uracil into DNA during replication; critical for the maintenance of genetic stability; also has diphosphatase activity on deoxyinosine triphosphate		7330.5	3676.33	4686.28	6626.08	6496.31	4573.25	4142.51	2550.2	5002.74	5060.44		0.0233101	0.0116984	0.0148635	0.0209767	0.0205361	0.0145045	0.0132036	0.00808183	0.0158708	0.016077		0	-0.995645	-0.645468	-0.145756	-0.174291	-0.680692	-0.823406	-1.5233	-0.551193	-0.534649
YBR253W	SRB6	Subunit of the RNA polymerase II mediator complex; associates with core polymerase subunits to form the RNA polymerase II holoenzyme; essential for transcriptional regulation		758.989	298.951	297.602	389.515	459.364	477.433	271.67	690.063	598.903	373.772		0.00241349	0.000951287	0.000943904	0.00123312	0.00145214	0.00151423	0.000865904	0.00218688	0.00189997	0.00118747		0	-1.34417	-1.35069	-0.9624	-0.724441	-0.668781	-1.48222	-0.137351	-0.341757	-1.02192
YBR254C	TRS20	One of 10 subunits of the transport protein particle (TRAPP) complex of the cis-Golgi which mediates vesicle docking and fusion; mutations in the human homolog cause the spondyloepiphyseal dysplasia tarda (SEDL) disorder		1327.5	1044.33	1169.1	1731.26	1858.2	1322.6	1207.45	1790.13	1245.73	1309.45		0.00422128	0.00332314	0.00370803	0.0054808	0.00587413	0.00419476	0.00384855	0.0056731	0.00395197	0.00416012		0	-0.346134	-0.183314	0.383111	0.485194	-0.00533505	-0.136748	0.431352	-0.0917204	-0.0197509
YBR255C-A	YBR255C-A	Putative protein of unknown function; may interact with respiratory chain complexes III (ubiquinol-cytochrome c reductase) or IV (cytochrome c oxidase); identified by sequence comparison with hemiascomycetous yeast species		269.304	1137.6	1517.53	295.846	309.45	1470.27	1356.77	712.029	1051.49	2097.86		0.000856352	0.00361994	0.00481315	0.000936585	0.000978232	0.00466311	0.00432448	0.00225649	0.00333576	0.00666489		0	2.07869	2.49442	0.135611	0.200471	2.44877	2.33287	1.4027	1.96513	2.96161
YBR255W	MTC4	Protein of unknown function, required for normal growth rate at 15 degrees C; green fluorescent protein (GFP)-fusion protein localizes to the cytoplasm in a punctate pattern; mtc4 is synthetically sick with cdc13-1		4175.3	3534.78	4044.5	3761.66	3712.18	3516.73	4048.06	3261.76	4104.48	3434.94		0.0132769	0.011248	0.0128279	0.0119086	0.0117349	0.0111537	0.0129025	0.0103368	0.0130211	0.0109128		0	-0.240259	-0.0459185	-0.15051	-0.169613	-0.247645	-0.0446492	-0.356229	-0.0246804	-0.281595
YBR256C	RIB5	Riboflavin synthase; catalyzes the last step of the riboflavin biosynthesis pathway		1610.22	2200.75	2748.83	1410.82	1438.88	2412.12	2736.22	2053.27	2690.08	2513.52		0.00512029	0.00700297	0.00871846	0.00446635	0.00454858	0.00765028	0.00872125	0.00650701	0.00853404	0.00798544		0	0.450737	0.77156	-0.190724	-0.162312	0.583044	0.764926	0.350666	0.740391	0.642451
YBR258C	SHG1	Subunit of the COMPASS (Set1C) complex, which methylates histone H3 on lysine 4 and is required in transcriptional silencing near telomeres		973.355	382.685	561.576	766.233	828.306	515.43	413.268	394.856	658.691	575.549		0.00309514	0.00121774	0.00178115	0.00242573	0.00261844	0.00163474	0.00131722	0.00125134	0.00208964	0.00182852		0	-1.34681	-0.793485	-0.345183	-0.232802	-0.91719	-1.23589	-1.30164	-0.563364	-0.758027
YBR259W	YBR259W	Putative protein of unknown function; YBR259W is not an essential gene		481.001	316.059	338.251	463.879	464.615	314.389	392.043	220.995	365.431	334.736		0.00152952	0.00100573	0.00107283	0.00146854	0.00146874	0.000997116	0.00124957	0.000700355	0.0011593	0.00106345		0	-0.605846	-0.507946	-0.0522914	-0.0500042	-0.613489	-0.295028	-1.12203	-0.396441	-0.523016
YBR260C	RGD1	GTPase-activating protein (RhoGAP) for Rho3p and Rho4p, possibly involved in control of actin cytoskeleton organization		9440.13	11173	8673.83	10861.2	9891.44	10923.7	11484.7	11816.7	10215.8	10895.6		0.0300184	0.0355534	0.0275108	0.0343842	0.0312688	0.0346456	0.0366056	0.0374483	0.0324087	0.0346153		0	0.243138	-0.122138	0.202305	0.0673738	0.210583	0.282835	0.323949	0.113924	0.206867
YBR261C	TAE1	AdoMet-dependent proline methyltransferase; catalyzes the dimethylation of ribosomal proteins Rpl12 and Rps25 at N-terminal proline residues; has a role in protein synthesis; fusion protein localizes to the cytoplasm		2721.62	1853.4	1654.52	2937.87	2929.21	2214.16	1686.04	1413.9	1920.65	2505.7		0.0086544	0.00589767	0.00524764	0.00930066	0.00925981	0.00702243	0.00537398	0.00448079	0.00609309	0.0079606		0	-0.554291	-0.718053	0.110305	0.106046	-0.297706	-0.690827	-0.944786	-0.502871	-0.119252
YBR262C	AIM5	Protein of unknown function; the authentic, non-tagged protein is detected in purified mitochondria in high-throughput studies; null mutant displays elevated frequency of mitochondrial genome loss		510.031	917.912	1528.29	479.13	630.4	1159	1155.67	1710.52	1698.45	1499.68		0.00162183	0.00292087	0.00484728	0.00151682	0.00199282	0.00367588	0.00368351	0.0054208	0.00538818	0.00476448		0	0.847771	1.58326	-0.0901678	0.305683	1.18422	1.18007	1.74578	1.73556	1.556
YBR263W	SHM1	Mitochondrial serine hydroxymethyltransferase, converts serine to glycine plus 5,10 methylenetetrahydrofolate; involved in generating precursors for purine, pyrimidine, amino acid, and lipid biosynthesis; reverse reaction generates serine		20793.2	22141.4	25105.2	20639.5	20945.7	22842.5	22357.9	32618.2	22231.2	24029.8		0.0661197	0.0704558	0.0796261	0.0653402	0.0662135	0.0724473	0.0712621	0.10337	0.0705265	0.0763425		0	0.0906346	0.271874	-0.0107038	0.0105423	0.135609	0.104673	0.649565	0.096474	0.208713
YBR264C	YPT10	Rab family GTP-binding protein that contains the PEST signal sequence specific for proteolytic enzymes; may be involved in vesicular transport; overexpression leads to accumulation of Golgi-like cisternae with budding vesicles		4203.5	2756.46	2617.85	4107.25	4113.34	3110.62	2913.69	2864.78	2843.14	3329.06		0.0133666	0.00877128	0.00830303	0.0130027	0.0130031	0.00986564	0.00928691	0.00907877	0.00901961	0.0105764		0	-0.608774	-0.683209	-0.0334183	-0.0312807	-0.434389	-0.528744	-0.553167	-0.564106	-0.336476
YBR265W	TSC10	3-ketosphinganine reductase, catalyzes the second step in phytosphingosine synthesis, essential for growth in the absence of exogenous dihydrosphingosine or phytosphingosine, member of short chain dehydrogenase/reductase protein family		3201.53	684.678	4059.16	4203.43	3897.48	1381.28	1609.99	1152.18	2058.74	2693.23		0.0101805	0.0021787	0.0128744	0.0133072	0.0123207	0.00438087	0.00513158	0.00365137	0.00653117	0.00855638		0	-2.22526	0.34242	0.392806	0.28378	-1.21276	-0.99171	-1.4744	-0.637	-0.249424
YBR267W	REI1	Cytoplasmic pre-60S factor; required for the correct recycling of shuttling factors Alb1, Arx1 and Tif6 at the end of the ribosomal large subunit biogenesis; involved in bud growth in the mitotic signaling network		8891.6	2024.11	3181.2	7520.48	8789.04	2101.85	3238.5	3032.72	4468.44	3367.25		0.0282742	0.00644088	0.0100898	0.0238082	0.0277839	0.00666623	0.0103222	0.00961099	0.0141757	0.0106977		0	-2.13516	-1.48287	-0.241618	-0.0167375	-2.08078	-1.45712	-1.55183	-0.992672	-1.40087
YBR268W	MRPL37	Mitochondrial ribosomal protein of the large subunit		961.561	1279.59	1404.65	1036.73	1317.25	1438.75	1330.14	2377.78	1609.55	1716.49		0.00305764	0.00407176	0.00445513	0.00328206	0.00416408	0.00456314	0.0042396	0.00753542	0.00510616	0.00545328		0	0.412231	0.54676	0.10859	0.454079	0.581366	0.468128	1.30616	0.743207	0.836011
YBR269C	FMP21	Putative protein of unknown function; the authentic, non-tagged protein is detected in highly purified mitochondria in high-throughput studies		64.329	53.6248	98.1476	53.146	56.228	79.407	115.339	169.841	134.498	135.941		0.000204558	0.000170639	0.000311295	0.000168249	0.000177748	0.000251847	0.000367624	0.000538243	0.000426683	0.000431884		0	-0.262569	0.609484	-0.275508	-0.194181	0.303797	0.842339	1.40064	1.06404	1.07944
YBR270C	BIT2	Subunit of TORC2, a membrane-associated complex that regulates actin cytoskeletal dynamics during polarized growth and cell wall integrity; interacts with Slm1p and Slm2p, homologous PH domain-containing TORC2 substrates; similar to Bit61p		430.707	784.177	469.729	420.877	331.55	616.917	649.912	722.039	592.756	517.541		0.00136959	0.00249532	0.00148984	0.00133241	0.00104809	0.00195661	0.00207149	0.00228821	0.00188047	0.00164422		0	0.864473	0.125122	-0.0333081	-0.37748	0.51837	0.593538	0.74537	0.460732	0.264966
YBR271W	YBR271W	Putative S-adenosylmethionine-dependent methyltransferase of the seven beta-strand family; green fluorescent protein (GFP)-fusion protein localizes to the cytoplasm; predicted to be involved in ribosome biogenesis		1903.71	1010.94	787.275	1906.51	1830.65	918.336	854.175	588.179	878.974	944.925		0.00605356	0.00321689	0.002497	0.0060356	0.00578704	0.00291259	0.00272254	0.001864	0.00278847	0.00300202		0	-0.913116	-1.27387	0.00212037	-0.0564577	-1.05172	-1.15621	-1.69449	-1.11492	-1.01054
YBR272C	HSM3	Proteasome-interacting protein involved in the assembly of the base subcomplex of the 19S proteasomal regulatory particle (RP); involved in DNA mismatch repair during slow growth; weak similarity to Msh1p; related to human 19S subunit S5b		4710.47	4519.99	3192.34	4822.64	4758.23	4481.38	3992.52	3895.15	3623.53	4076.79		0.0149787	0.014383	0.0101251	0.0152674	0.0150417	0.0142131	0.0127255	0.0123441	0.0114953	0.0129519		0	-0.0595514	-0.561257	0.0339521	0.014554	-0.071928	-0.238571	-0.274192	-0.378475	-0.208437
YBR273C	UBX7	UBX (ubiquitin regulatory X) domain-containing protein that interacts with Cdc48p		3653.69	3463.59	3457.32	3635.82	3692.29	3929.43	3592.49	3902.11	3679.92	4061.39		0.0116183	0.0110214	0.0109656	0.0115102	0.0116721	0.0124626	0.0114505	0.0123662	0.0116742	0.012903		0	-0.0770861	-0.0797001	-0.00707346	0.0151616	0.104966	-0.0243701	0.0949002	0.0103202	0.152619
YBR274W	CHK1	Serine/threonine kinase and DNA damage checkpoint effector, mediates cell cycle arrest via phosphorylation of Pds1p; phosphorylated by checkpoint signal transducer Mec1p; homolog of S. pombe and mammalian Chk1 checkpoint kinase		3941.42	2337.76	2613.7	3813.48	3769.45	2565.13	3048.57	2283.73	3160.45	3643.08		0.0125332	0.00743894	0.00828987	0.0120727	0.011916	0.00813557	0.00971682	0.00723736	0.0100263	0.011574		0	-0.753589	-0.592622	-0.0476074	-0.0643615	-0.619684	-0.370583	-0.787323	-0.318586	-0.113557
YBR275C	RIF1	Protein that binds to the Rap1p C-terminus and acts synergistically with Rif2p to help control telomere length and establish telomeric silencing; deletion results in telomere elongation		10367	5526.2	7715.66	10462.4	10758.2	7597.01	7750.22	6172.48	8833.58	9492.47		0.0329657	0.0175848	0.0244718	0.0331217	0.0340088	0.0240947	0.0247026	0.0195612	0.0280238	0.0301575		0	-0.907639	-0.426137	0.0132154	0.0534382	-0.448495	-0.419689	-0.748076	-0.230928	-0.127143
YBR276C	PPS1	Protein phosphatase with specificity for serine, threonine, and tyrosine residues; has a role in the DNA synthesis phase of the cell cycle		2897.05	6127.21	5324.17	3654.52	3388.66	6336.49	6323.88	4126.57	5557.21	6369.06		0.00921225	0.0194973	0.0168867	0.0115694	0.0107122	0.0200968	0.0201563	0.0130775	0.0176298	0.0202345		0	1.08065	0.877972	0.335097	0.22613	1.1291	1.12623	0.510359	0.939776	1.1365
YBR278W	DPB3	Third-largest subunit of DNA polymerase II (DNA polymerase epsilon), required to maintain fidelity of chromosomal replication and also for inheritance of telomeric silencing; mRNA abundance peaks at the G1/S boundary of the cell cycle		346.229	237.158	266.199	375.099	345.262	299.888	231.508	308.137	305.465	343.271		0.00110096	0.000754656	0.000844303	0.00118748	0.00109144	0.000951125	0.000737894	0.000976516	0.000969061	0.00109057		0	-0.545878	-0.379221	0.115545	-0.00403501	-0.207303	-0.580665	-0.168155	-0.180719	-0.0123786
YBR279W	PAF1	Component of the Paf1p complex; binds to and modulates the activity of RNA polymerases I and II; required for expression of a subset of genes, including cell cycle-regulated genes; homolog of human PD2/hPAF1; involved in transcription elongation as demonstrated by the G-less-based run-on (GLRO) assay		9267.53	7217.63	8412.27	8871.11	8897.07	8774.87	8346.25	9862.46	8749.51	8177.85		0.0294696	0.0229671	0.0266812	0.028084	0.0281254	0.0278304	0.0266023	0.0312551	0.0277571	0.025981		0	-0.36066	-0.13969	-0.0630702	-0.0588546	-0.0788071	-0.151057	0.0897627	-0.0829827	-0.180463
YBR280C	SAF1	F-Box protein involved in proteasome-dependent degradation of Aah1p during entry of cells into quiescence; interacts with Skp1		1796.77	8815.99	5422.82	1883.52	1815.6	7048.94	6812.37	5299.21	4396.07	4785.22		0.0057135	0.0280532	0.0171996	0.00596282	0.00573947	0.0223564	0.0217133	0.0167937	0.0139461	0.0152026		0	2.29472	1.59364	0.0680256	0.0150406	1.972	1.92275	1.56037	1.29081	1.41318
YBR281C	DUG2	Probable di- and tri-peptidase; forms a complex with Dug1p and Dug3p to degrade glutathione (GSH) and other peptides containing a gamma-glu-X bond in an alternative pathway to GSH degradation by gamma-glutamyl transpeptidase (Ecm38p)		5250.83	5155.11	4575.61	5249.78	5510.81	5247.62	5502.22	5852.14	5207.09	4436.65		0.016697	0.016404	0.0145125	0.0166197	0.0174207	0.0166433	0.0175374	0.018546	0.016519	0.0140952		0	-0.0265423	-0.198581	-0.000288522	0.0697189	-0.000882235	0.0674683	0.156419	-0.0120681	-0.243075
YBR282W	MRPL27	Mitochondrial ribosomal protein of the large subunit		1186.46	1767.54	1937.54	1429.07	1959.34	2243.42	2191.71	3150.55	2782.93	3057.9		0.00377279	0.00562446	0.00614529	0.00452413	0.00619386	0.00711523	0.00698572	0.0099844	0.0088286	0.00971493		0	0.575079	0.707563	0.268413	0.723704	0.919036	0.885393	1.40894	1.22994	1.36588
YBR283C	SSH1	Subunit of the Ssh1 translocon complex; Sec61p homolog involved in co-translational pathway of protein translocation; not essential		6034.14	4807.62	5051.54	6201.49	5664.79	4968	4870.08	4026.32	4599.07	5042.31		0.0191878	0.0152982	0.016022	0.0196326	0.0179075	0.0157565	0.0155226	0.0127598	0.0145901	0.0160194		0	-0.327825	-0.256425	0.0394667	-0.0911257	-0.280483	-0.309203	-0.583686	-0.391806	-0.259063
YBR285W	YBR285W	Putative protein of unknown function; YBR285W is not an essential gene		81.2093	108.275	84.1189	76.4607	90.7764	129.692	88.4655	103.928	53.4598	155.344		0.000258235	0.00034454	0.0002668	0.000242058	0.000286962	0.000411331	0.000281969	0.000329358	0.000169597	0.000493527		0	0.414983	0.050785	-0.0869265	0.160672	0.675373	0.12347	0.355868	-0.603191	0.93575
YBR286W	APE3	Vacuolar aminopeptidase Y, processed to mature form by Prb1p		27563.8	57645.4	24175	26147.2	21928	43173.5	28735.2	4420.8	12041.3	22782		0.0876494	0.183432	0.0766758	0.0827764	0.0693187	0.136929	0.0915887	0.0140099	0.0382	0.0723783		0	1.06443	-0.189259	-0.0761183	-0.330001	0.647371	0.0600443	-2.6404	-1.19478	-0.27488
YBR287W	YBR287W	Protein of unknown function; green fluorescent protein (GFP)-fusion protein localizes to the ER; YBR287W is not an essential gene		1863.91	1263.55	1142.93	1936	1522.81	1213.31	930.216	538.822	829.661	1827.88		0.005927	0.00402072	0.00362503	0.00612896	0.0048139	0.00384813	0.00296491	0.00170758	0.00263203	0.00580716		0	-0.560849	-0.705595	0.0547468	-0.291596	-0.619384	-1.00269	-1.79045	-1.16774	-0.0281608
YBR288C	APM3	Mu3-like subunit of the clathrin associated protein complex (AP-3); functions in transport of alkaline phosphatase to the vacuole via the alternate pathway		3408.15	2864.64	2807.56	3869.4	4087.67	2988.63	2951.57	3037.63	2805.01	3032.92		0.0108375	0.00911552	0.00890474	0.0122497	0.0129219	0.00947874	0.00940765	0.00962655	0.00889865	0.00963557		0	-0.250635	-0.279672	0.183121	0.26229	-0.189505	-0.207506	-0.166043	-0.280983	-0.168281
YBR289W	SNF5	Subunit of the SWI/SNF chromatin remodeling complex involved in transcriptional regulation; functions interdependently in transcriptional activation with Snf2p and Snf6p		5277.06	5058.08	5732.62	5434.29	5491.69	6243.83	5512.8	6977.87	5722.79	6266.05		0.0167804	0.0160952	0.0181821	0.0172038	0.0173603	0.0198029	0.0175711	0.0221135	0.0181551	0.0199072		0	-0.0611445	0.11946	0.0423572	0.0575158	0.242697	0.0630509	0.403052	0.116984	0.247822
[truncated: 4,175 more rows]
[truncated: 10 more columns]

## Sheet: PieCharts
Glucose Paulo 2016	% total proteins #/cell								Glycerol Paulo 2016	% total proteins #/cell									Pyruvate Paulo 2016	% total proteins #/cell									Acetate Paulo 2016	% total proteins #/cell
[truncated: 23 more rows]
